# Supplementary material for: Estimated causes of death in Thailand, 2005: implications for health policy
Source: Popul Health Metr. 2010 May 18;8:14. doi: 10.1186/1478-7954-8-14 (PMC2885317; doi:10.1186/1478-7954-8-14)
Supplement: Additional file 1 — Estimated causes of death in Thailand, 2005: Supplemental tables. Table S1: Estimated abridged life tables for males and females in Thailand, 2005. Table S2: Data on deaths by age, sex and cause from the vital registration system in Thailand, 2005. Table S3: Mortality estimates by age, sex and cause in Thailand, 2005; derived from adjustments to vital registration data based on field studies. Table S4: Mortality estimates by age, sex and cause in Thailand, 2005; based on corrections for completeness of death registration and adjustments to cause of death distributions using the Global Burden of Disease study methods. Table S5: Detailed ICD codes from each data source for deaths included in the field study sample. [file 1478-7954-8-14-S1.XLS]

## Sheet: Annex Table 1
Annex Table 1: Estimated abridged life tables for males and females in Thailand, 2005.
Male Life Table, Thailand 2005
		Reported	Mortality	Linearity	Years in	Probability	Individuals	Deaths in	Years Lived in	Cumulative	Expectancy of
Age	Deaths	Population	Rate	Adjustment	Interval	of Dying	Surviving	Interval x	Interval x	Years Lived	Life at Age x
x	nDx	nNx	nMx	a	n	nqx	lx	ndx	nLx	Tx	ex
0-	7408.72	398559	0.0185888	0.3	1	0.01835	100000	1835	98715.5	6.85291e+06	68.5291
1-4	1670.63	1653569	0.00101031	0.5	4	0.00403311	98165	395.91	391868	6.75419e+06	68.8045
5-9	1692.47	2307484	0.00073347	0.5	5	0.00366064	97769.1	357.897	487951	6.36232e+06	65.075
10-14	1758.01	2518433	0.000698056	0.5	5	0.0034842	97411.2	339.4	486207	5.87437e+06	60.3049
15-19	5699.44	2415390	0.00235964	0.5	5	0.011729	97071.8	1138.55	482513	5.38817e+06	55.507
20-24	7444.8	2556391	0.00291223	0.5	5	0.0144559	95933.2	1386.8	476199	4.90565e+06	51.1361
25-29	9593.74	2732417	0.00351108	0.5	5	0.0174026	94546.4	1645.36	468619	4.42945e+06	46.8495
30-34	12591.2	2752851	0.00457388	0.5	5	0.0226108	92901.1	2100.57	459254	3.96084e+06	42.635
35-39	14753.9	2752057	0.00536106	0.5	5	0.0264508	90800.5	2401.74	447998	3.50158e+06	38.5635
40-44	16186.6	2566963	0.00630572	0.5	5	0.0310393	88398.8	2743.84	435134	3.05358e+06	34.5433
45-49	17148.9	2182097	0.00785892	0.5	5	0.0385374	85654.9	3300.92	420022	2.61845e+06	30.5697
50-54	17043.5	1745107	0.00976643	0.5	5	0.0476683	82354	3925.67	401956	2.19843e+06	26.6948
55-59	17211.7	1301905	0.0132204	0.5	5	0.0639872	78428.3	5018.41	379596	1.79647e+06	22.9059
60-64	18072.5	952137	0.018981	0.5	5	0.0906056	73409.9	6651.35	350421	1.41688e+06	19.3009
65-69	22295.1	796514	0.0279909	0.5	5	0.130801	66758.6	8732.11	311963	1.06645e+06	15.9748
70-74	23978.7	591232	0.0405572	0.5	5	0.184118	58026.5	10683.7	263423	754491	13.0025
75-79	22563.1	368407	0.0612451	0.5	5	0.265564	47342.8	12572.5	205282	491068	10.3726
80-84	17096.9	185770	0.0920326	0.5	5	0.374091	34770.2	13007.2	141333	285786	8.21927
85+	20486.5	135980	0.150658	0.5	5	1	21763	21763	144453	144453	6.63755
Female Life Table, Thailand 2005
		Reported	Mortality	Linearity	Years in	Probability	Individuals	Deaths in	Years Lived in	Cumulative	Expectancy of
Age	Deaths	Population	Rate	Adjustment	Interval	of Dying	Surviving	Interval x	Interval x	Years Lived	Life at Age x
x	nDx	nNx	nMx	a	n	nqx	lx	ndx	nLx	Tx	ex
0-	5857.1	374143	0.0156547	0.3	1	0.015485	100000	1548.5	98916	7.5632e+06	75.632
1-4	1344.76	1556147	0.000864157	0.5	4	0.00345066	98451.5	339.723	393127	7.46428e+06	75.8168
5-9	1175.88	2177592	0.000539993	0.5	5	0.00269633	98111.8	264.541	489898	7.07115e+06	72.0724
10-14	1195.75	2384031	0.000501567	0.5	5	0.0025047	97847.2	245.078	488623	6.58126e+06	67.2605
15-19	1651.45	2300979	0.000717718	0.5	5	0.00358216	97602.2	349.627	487137	6.09263e+06	62.4231
20-24	2262.37	2491925	0.000907879	0.5	5	0.00452912	97252.5	440.468	485161	5.6055e+06	57.6386
25-29	4227.97	2691752	0.00157071	0.5	5	0.00782285	96812.1	757.346	482167	5.12033e+06	52.8894
30-34	5576.45	2785409	0.00200202	0.5	5	0.00996026	96054.7	956.73	477882	4.63817e+06	48.2867
35-39	6431.98	2858718	0.00224995	0.5	5	0.0111868	95098	1063.85	472830	4.16029e+06	43.7474
40-44	7479.97	2700544	0.0027698	0.5	5	0.0137538	94034.1	1293.32	466937	3.68746e+06	39.214
45-49	8873.15	2323576	0.00381875	0.5	5	0.0189132	92740.8	1754.02	459319	3.22052e+06	34.726
50-54	9475.04	1904072	0.0049762	0.5	5	0.0245753	90986.8	2236.02	449344	2.7612e+06	30.3472
55-59	11026.6	1433608	0.00769151	0.5	5	0.037732	88750.8	3348.74	435382	2.31185e+06	26.0488
60-64	12837.5	1067830	0.012022	0.5	5	0.0583563	85402	4983.75	414551	1.87647e+06	21.9722
65-69	17297.2	936622	0.0184676	0.5	5	0.0882631	80418.3	7097.96	384346	1.46192e+06	18.179
70-74	21265.4	740480	0.0287185	0.5	5	0.133974	73320.3	9822.98	342044	1.07758e+06	14.6968
75-79	22640.1	495735	0.0456698	0.5	5	0.204949	63497.3	13013.7	284952	735531	11.5837
80-84	20733	270484	0.0766516	0.5	5	0.321625	50483.6	16236.8	211826	450579	8.92525
85+	31055.7	216506	0.14344	0.5	5	1	34246.8	34246.8	238753	238753	6.97154

## Sheet: Annex Table 2
Annex Table 2: Data on deaths by age, sex and cause from the vital registration system in Thailand, 2005.
Original data on deaths by age, sex and cause from vital registration
Cause	Calculate totals	TOTAL_both	TOTAL_F	Total_M	M00	M01	M05	M10	M15	M20	M25	M30	M35	M40	M45	M50	M55	M60	M65	M70	M75	M80	M85	MUN	F00	F01	F05	F10	F15	F20	F25	F30	F35	F40	F45	F50	F55	F60	F65	F70	F75	F80	F85	FUN
U000	All Causes	395374	169752	225622	3450	1453	1472	1529	4957	6475	8344	10951	12832	14078	14915	15701	15856	16649	20539	22090	21262	16111	16454	504	2733	1083	947	963	1330	1822	3405	4491	5180	6024	7146	8696	10120	11782	15875	19517	21155	19373	27235	875
U001	Communicable, maternal, perinatal and nutritional conditions	58249	24924	33325	2023	282	256	188	234	534	1760	3244	3406	2800	2427	2065	1961	1845	2327	2394	2348	1650	1514	67	1565	247	207	167	155	494	1362	1831	1567	1280	1199	1207	1322	1554	1981	2393	2376	1811	2075	131
U002	Infectious and parasitic diseases	42460	18264	24196	200	171	185	153	170	447	1514	2814	2958	2334	1963	1651	1522	1392	1659	1686	1509	1007	821	40	151	150	150	131	127	400	1144	1536	1293	1066	975	1007	1094	1266	1556	1829	1743	1282	1279	85
U003	Tuberculosis	5537	1598	3939	0	2	6	2	11	52	265	466	510	406	357	315	286	259	321	264	220	119	73	5	0	7	7	7	8	39	138	188	147	124	108	96	93	130	142	137	112	70	41	4
U004	Sexually transmitted diseases excluding HIV	7	6	1	0	0	0	0	0	0	0	0	0	0	0	0	0	0	0	0	1	0	0	0	0	0	0	0	0	0	0	1	0	0	1	1	0	0	1	1	0	0	1	0
U005	Syphilis	1	0	1	0	0	0	0	0	0	0	0	0	0	0	0	0	0	0	0	1	0	0	0	0	0	0	0	0	0	0	0	0	0	0	0	0	0	0	0	0	0	0	0
U006	Chlamydia	0	0	0	0	0	0	0	0	0	0	0	0	0	0	0	0	0	0	0	0	0	0	0	0	0	0	0	0	0	0	0	0	0	0	0	0	0	0	0	0	0	0	0
U007	Gonorrhoea	0	0	0	0	0	0	0	0	0	0	0	0	0	0	0	0	0	0	0	0	0	0	0	0	0	0	0	0	0	0	0	0	0	0	0	0	0	0	0	0	0	0	0
U008	Other STDs	6	6	0	0	0	0	0	0	0	0	0	0	0	0	0	0	0	0	0	0	0	0	0	0	0	0	0	0	0	0	1	0	0	1	1	0	0	1	1	0	0	1	0
U009	HIV	7949	2883	5066	9	23	46	26	11	137	671	1321	1250	766	429	193	100	47	17	13	3	1	1	2	13	15	36	36	17	161	546	764	590	340	176	98	45	25	11	5	4	1	0	0
U010	Diarrhoeal diseases	933	407	526	57	18	10	7	4	8	15	30	29	41	45	48	43	36	39	31	31	25	9	0	38	17	8	8	4	7	9	20	7	17	25	17	37	33	31	44	31	27	25	2
U011	Childhood-cluster diseases	110	39	71	2	3	1	3	5	3	2	2	3	3	6	6	8	2	6	10	6	0	0	0	0	2	1	0	1	0	2	4	1	1	3	4	7	3	4	2	2	1	1	0
U012	Whooping cough	0	0	0	0	0	0	0	0	0	0	0	0	0	0	0	0	0	0	0	0	0	0	0	0	0	0	0	0	0	0	0	0	0	0	0	0	0	0	0	0	0	0	0
U013	Poliomyelitis	21	8	13	0	1	0	3	3	2	1	1	0	0	2	0	0	0	0	0	0	0	0	0	0	2	0	0	1	0	2	2	1	0	0	0	0	0	0	0	0	0	0	0
U014	Diphtheria	10	5	5	1	2	0	0	0	0	0	0	0	0	0	0	2	0	0	0	0	0	0	0	0	0	1	0	0	0	0	0	0	0	0	0	3	1	0	0	0	0	0	0
U015	Measles	0	0	0	0	0	0	0	0	0	0	0	0	0	0	0	0	0	0	0	0	0	0	0	0	0	0	0	0	0	0	0	0	0	0	0	0	0	0	0	0	0	0	0
U016	Tetanus	79	26	53	1	0	1	0	2	1	1	1	3	3	4	6	6	2	6	10	6	0	0	0	0	0	0	0	0	0	0	2	0	1	3	4	4	2	4	2	2	1	1	0
U017	Meningitis	803	311	492	17	8	9	4	8	18	57	88	80	60	42	23	22	17	16	6	7	6	4	0	12	5	5	3	6	16	39	57	41	28	11	18	16	12	11	9	10	6	6	0
U018	Hepatitis B	183	53	130	1	0	1	0	0	2	3	14	13	13	11	21	18	15	7	6	3	0	2	0	0	3	0	1	0	2	0	2	6	7	6	3	7	5	7	4	0	0	0	0
U019	Hepatitis C	22	9	13	0	0	0	0	0	0	0	1	1	3	2	3	1	0	0	0	1	1	0	0	0	0	0	0	0	0	0	0	1	0	2	1	1	2	1	1	0	0	0	0
U020	Malaria	161	41	120	1	2	2	1	2	6	11	13	26	9	11	12	8	5	5	3	1	0	2	0	2	2	0	1	1	1	1	1	0	5	6	2	1	4	6	4	3	1	0	0
U021	Tropical-cluster diseases	0	0	0	0	0	0	0	0	0	0	0	0	0	0	0	0	0	0	0	0	0	0	0	0	0	0	0	0	0	0	0	0	0	0	0	0	0	0	0	0	0	0	0
U022	Trypanosomiasis	0	0	0	0	0	0	0	0	0	0	0	0	0	0	0	0	0	0	0	0	0	0	0	0	0	0	0	0	0	0	0	0	0	0	0	0	0	0	0	0	0	0	0
U023	Chagas disease	0	0	0	0	0	0	0	0	0	0	0	0	0	0	0	0	0	0	0	0	0	0	0	0	0	0	0	0	0	0	0	0	0	0	0	0	0	0	0	0	0	0	0
U024	Schistosomiasis	0	0	0	0	0	0	0	0	0	0	0	0	0	0	0	0	0	0	0	0	0	0	0	0	0	0	0	0	0	0	0	0	0	0	0	0	0	0	0	0	0	0	0
U025	Leishmaniasis	0	0	0	0	0	0	0	0	0	0	0	0	0	0	0	0	0	0	0	0	0	0	0	0	0	0	0	0	0	0	0	0	0	0	0	0	0	0	0	0	0	0	0
U026	lymphatic filariasis	0	0	0	0	0	0	0	0	0	0	0	0	0	0	0	0	0	0	0	0	0	0	0	0	0	0	0	0	0	0	0	0	0	0	0	0	0	0	0	0	0	0	0
U027	Onchocerciasis	0	0	0	0	0	0	0	0	0	0	0	0	0	0	0	0	0	0	0	0	0	0	0	0	0	0	0	0	0	0	0	0	0	0	0	0	0	0	0	0	0	0	0
U028	Leprosy	10	4	6	0	0	0	0	0	0	1	0	0	0	0	0	2	0	0	2	1	0	0	0	0	0	0	0	0	0	0	1	0	0	0	1	0	1	1	0	0	0	0	0
U029	Dengue	127	67	60	3	5	10	12	8	6	3	2	1	4	2	2	0	1	1	0	0	0	0	0	0	9	19	9	7	3	6	3	3	2	1	2	2	0	0	0	0	1	0	0
U030	Japanese encephalitis	0	0	0	0	0	0	0	0	0	0	0	0	0	0	0	0	0	0	0	0	0	0	0	0	0	0	0	0	0	0	0	0	0	0	0	0	0	0	0	0	0	0	0
U031	Trachoma	0	0	0	0	0	0	0	0	0	0	0	0	0	0	0	0	0	0	0	0	0	0	0	0	0	0	0	0	0	0	0	0	0	0	0	0	0	0	0	0	0	0	0
U032	Intestinal nematode infections	1	1	0	0	0	0	0	0	0	0	0	0	0	0	0	0	0	0	0	0	0	0	0	0	0	0	0	0	0	0	0	0	0	0	0	1	0	0	0	0	0	0	0
U033	Ascariasis	1	1	0	0	0	0	0	0	0	0	0	0	0	0	0	0	0	0	0	0	0	0	0	0	0	0	0	0	0	0	0	0	0	0	0	1	0	0	0	0	0	0	0
U034	Trichuriasis	0	0	0	0	0	0	0	0	0	0	0	0	0	0	0	0	0	0	0	0	0	0	0	0	0	0	0	0	0	0	0	0	0	0	0	0	0	0	0	0	0	0	0
U035	Ancylostomiasis and necatoriasis	0	0	0	0	0	0	0	0	0	0	0	0	0	0	0	0	0	0	0	0	0	0	0	0	0	0	0	0	0	0	0	0	0	0	0	0	0	0	0	0	0	0	0
U036	Other intestinal infections	0	0	0	0	0	0	0	0	0	0	0	0	0	0	0	0	0	0	0	0	0	0	0	0	0	0	0	0	0	0	0	0	0	0	0	0	0	0	0	0	0	0	0
U037	Other infectious diseases	26617	12845	13772	110	110	100	98	121	215	486	877	1045	1029	1058	1028	1034	1010	1247	1351	1235	855	730	33	86	90	74	66	83	171	403	495	497	542	636	764	884	1051	1341	1622	1581	1175	1205	79
U038	Respiratory infections	12464	5151	7313	146	100	67	31	59	84	240	421	435	457	456	399	430	444	652	703	833	640	690	26	131	90	56	35	24	79	192	256	243	196	219	193	216	281	408	551	624	522	791	44
U039	Lower respiratory infections	12427	5137	7290	143	97	67	30	59	84	240	420	434	454	452	399	428	441	650	703	833	640	690	26	129	88	55	35	24	79	191	255	242	196	218	191	216	281	408	551	623	521	790	44
U040	Upper respiratory infections	37	14	23	3	3	0	1	0	0	0	1	1	3	4	0	2	3	2	0	0	0	0	0	2	2	1	0	0	0	1	1	1	0	1	2	0	0	0	0	1	1	1	0
U041	Otitis media	0	0	0	0	0	0	0	0	0	0	0	0	0	0	0	0	0	0	0	0	0	0	0	0	0	0	0	0	0	0	0	0	0	0	0	0	0	0	0	0	0	0	0
U042	Maternal conditions	99	99	0	0	0	0	0	0	0	0	0	0	0	0	0	0	0	0	0	0	0	0	0	0	0	0	0	3	11	18	32	25	9	1	0	0	0	0	0	0	0	0	0
U043	Maternal haemorrhage	38	38	0	0	0	0	0	0	0	0	0	0	0	0	0	0	0	0	0	0	0	0	0	0	0	0	0	2	6	7	12	7	4	0	0	0	0	0	0	0	0	0	0
U044	Maternal sepsis	1	1	0	0	0	0	0	0	0	0	0	0	0	0	0	0	0	0	0	0	0	0	0	0	0	0	0	0	0	0	1	0	0	0	0	0	0	0	0	0	0	0	0
U045	Hypertensive disorders of pregnancy	20	20	0	0	0	0	0	0	0	0	0	0	0	0	0	0	0	0	0	0	0	0	0	0	0	0	0	0	2	4	6	7	1	0	0	0	0	0	0	0	0	0	0
U046	Obstructed labour	0	0	0	0	0	0	0	0	0	0	0	0	0	0	0	0	0	0	0	0	0	0	0	0	0	0	0	0	0	0	0	0	0	0	0	0	0	0	0	0	0	0	0
U047	Abortion	15	15	0	0	0	0	0	0	0	0	0	0	0	0	0	0	0	0	0	0	0	0	0	0	0	0	0	1	1	4	5	3	0	1	0	0	0	0	0	0	0	0	0
U048	Other maternal conditions	25	25	0	0	0	0	0	0	0	0	0	0	0	0	0	0	0	0	0	0	0	0	0	0	0	0	0	0	2	3	8	8	4	0	0	0	0	0	0	0	0	0	0
U049	Conditions arising during the perinatal period	2963	1280	1683	1673	9	0	0	0	0	0	0	0	0	0	0	0	0	0	0	0	0	0	1	1279	0	0	0	0	0	0	0	0	0	0	0	0	0	0	0	0	0	0	1
U050	Low birth weight	819	349	470	467	3	0	0	0	0	0	0	0	0	0	0	0	0	0	0	0	0	0	0	349	0	0	0	0	0	0	0	0	0	0	0	0	0	0	0	0	0	0	0
U051	Birth asphyxia and birth trauma	976	403	573	567	5	0	0	0	0	0	0	0	0	0	0	0	0	0	0	0	0	0	1	402	0	0	0	0	0	0	0	0	0	0	0	0	0	0	0	0	0	0	1
U052	Other conditions	1168	528	640	639	1	0	0	0	0	0	0	0	0	0	0	0	0	0	0	0	0	0	0	528	0	0	0	0	0	0	0	0	0	0	0	0	0	0	0	0	0	0	0
U053	Nutritional deficiencies	263	130	133	4	2	4	4	5	3	6	9	13	9	8	15	9	9	16	5	6	3	3	0	4	7	1	1	1	4	8	7	6	9	4	7	12	7	17	13	9	7	5	1
U054	Protein-energy malnutrition	77	33	44	2	0	2	3	1	1	3	3	2	4	2	6	2	3	4	2	2	1	1	0	1	3	0	0	0	0	1	2	0	1	2	1	1	1	5	5	1	5	3	1
U055	Iodine deficiency	0	0	0	0	0	0	0	0	0	0	0	0	0	0	0	0	0	0	0	0	0	0	0	0	0	0	0	0	0	0	0	0	0	0	0	0	0	0	0	0	0	0	0
U056	Vitamin A deficiency	0	0	0	0	0	0	0	0	0	0	0	0	0	0	0	0	0	0	0	0	0	0	0	0	0	0	0	0	0	0	0	0	0	0	0	0	0	0	0	0	0	0	0
U057	Anaemia	155	85	70	1	1	1	1	3	2	3	3	8	4	5	6	6	4	11	3	4	2	2	0	2	4	1	1	1	4	7	5	6	6	2	4	9	5	11	7	7	1	2	0
U058	Other nutritional disorders	31	12	19	1	1	1	0	1	0	0	3	3	1	1	3	1	2	1	0	0	0	0	0	1	0	0	0	0	0	0	0	0	2	0	2	2	1	1	1	1	1	0	0
U059	Noncommunicable diseases	142871	60019	82852	786	340	294	299	595	783	1325	2361	3626	5390	6963	8394	9029	9293	10747	9136	7030	3820	2506	135	634	280	191	253	293	434	880	1338	2048	2968	4071	5392	6304	6816	8162	7195	6000	3618	2986	156
U060	Malignant neoplasms	50369	20972	29397	15	90	106	104	164	208	314	625	1040	1637	2457	3277	3707	3894	4422	3425	2265	1061	545	41	12	71	65	83	98	116	324	544	964	1436	1954	2352	2652	2679	2727	2083	1550	741	490	31
U061	Mouth and oropharynx cancers	1288	456	832	0	0	2	0	3	5	7	14	27	65	83	122	98	95	88	104	72	32	15	0	0	0	0	1	1	1	2	5	7	21	22	26	43	62	69	61	70	30	34	1
U062	Oesophagus cancer	779	140	639	0	0	0	0	2	0	1	3	10	24	47	86	99	95	119	57	49	34	12	1	0	0	0	0	0	0	1	2	0	4	7	7	19	22	22	23	16	10	7	0
U063	Stomach cancer	998	431	567	0	0	0	0	1	4	9	13	17	39	37	55	61	60	89	88	54	21	17	2	0	0	0	0	2	2	8	18	27	36	41	47	43	47	49	34	39	21	17	0
U064	Colon and rectum cancers	1536	680	856	0	0	0	1	0	6	15	16	22	34	52	76	89	99	139	111	89	59	48	0	0	0	0	0	2	4	6	14	31	26	49	51	57	83	87	95	80	53	42	0
U065	Liver cancer	12568	3661	8907	1	4	2	2	5	20	50	139	367	585	946	1231	1374	1315	1256	872	496	169	69	4	1	0	2	3	2	8	25	51	104	174	296	415	557	571	625	403	261	119	41	3
U066	Pancreas cancer	599	262	337	0	0	0	0	0	0	0	4	14	16	27	27	54	39	46	40	35	23	12	0	0	0	0	0	0	0	0	0	6	9	18	14	23	34	38	45	33	24	17	1
U067	Trachea, bronchus and lung cancers	8023	2488	5535	0	1	2	6	11	18	38	117	156	219	344	478	590	737	988	853	552	283	126	16	0	0	5	2	2	5	44	79	100	121	167	231	287	305	376	317	229	120	92	6
U068	Melanoma and other skin cancers	203	93	110	0	0	0	0	1	1	2	4	6	10	13	9	9	13	10	11	7	9	5	0	0	0	0	0	0	0	0	3	4	8	4	9	9	15	13	8	14	4	2	0
U069	Breast cancer	1919	1910	9	0	0	0	0	0	0	0	0	0	0	0	0	1	2	3	0	2	1	0	0	0	0	0	0	1	2	21	72	155	243	293	309	274	185	146	99	59	27	22	2
U070	Cervix uteri cancer	1484	1484	0	0	0	0	0	0	0	0	0	0	0	0	0	0	0	0	0	0	0	0	0	0	0	0	0	0	2	8	41	95	180	210	225	206	172	130	100	66	33	15	1
U071	Corpus uteri cancer	523	523	0	0	0	0	0	0	0	0	0	0	0	0	0	0	0	0	0	0	0	0	0	0	1	0	0	0	2	6	17	33	50	66	75	69	66	52	43	31	8	4	0
U072	Ovary cancer	465	465	0	0	0	0	0	0	0	0	0	0	0	0	0	0	0	0	0	0	0	0	0	0	0	0	0	4	6	7	7	17	45	76	67	64	50	44	31	22	14	11	0
U073	Prostate cancer	451	0	451	0	0	1	0	0	0	3	3	1	10	5	11	19	36	69	92	83	64	53	1	0	0	0	0	0	0	0	0	0	0	0	0	0	0	0	0	0	0	0	0
U074	Bladder cancer	355	75	280	0	2	0	0	0	0	0	0	7	7	15	20	19	35	45	59	35	21	15	0	0	0	0	0	0	0	0	0	0	0	5	4	6	9	20	9	9	7	6	0
U075	Lymphomas and multiple myeloma	37	11	26	0	0	0	0	0	0	0	1	0	1	6	2	4	2	4	3	1	2	0	0	0	0	0	0	0	0	0	0	0	0	0	0	2	1	3	2	3	0	0	0
U076	Leukaemia	1830	874	956	7	41	42	38	61	47	46	51	68	63	57	59	73	66	82	64	59	25	6	1	6	31	26	35	34	28	56	36	65	53	46	70	63	75	76	60	50	37	23	4
U077	Other malignant neoplasms	17311	7419	9892	7	42	57	57	80	107	143	260	345	564	825	1101	1217	1300	1484	1071	731	318	167	16	5	39	32	42	50	56	140	199	320	466	654	802	930	982	977	753	568	234	157	13
U078	Other neoplasms	253	107	146	3	4	1	2	7	4	6	3	8	12	13	11	14	15	13	8	15	4	3	0	2	2	0	3	1	1	1	4	10	8	11	3	11	8	13	6	12	6	5	0
U079	Diabetes mellitus	7371	4563	2808	0	0	0	0	2	5	14	32	65	129	196	302	352	399	525	388	255	94	46	4	0	1	1	0	2	6	15	26	54	111	214	405	603	780	932	693	419	189	101	11
U080	Endocrine disorders	1351	679	672	19	7	8	6	27	15	31	59	64	72	63	65	52	38	50	36	29	19	12	0	13	10	5	10	15	24	26	37	46	40	33	45	56	70	73	58	55	31	28	4
U081	Neuro-psychiatric conditions	5229	1727	3502	29	35	33	32	51	56	94	186	245	314	342	350	334	342	408	274	216	97	59	5	19	33	14	23	18	35	34	54	86	88	96	130	187	189	236	173	158	83	68	3
U082	Unipolar major depression	0	0	0	0	0	0	0	0	0	0	0	0	0	0	0	0	0	0	0	0	0	0	0	0	0	0	0	0	0	0	0	0	0	0	0	0	0	0	0	0	0	0	0
U083	Bipolar disorder	0	0	0	0	0	0	0	0	0	0	0	0	0	0	0	0	0	0	0	0	0	0	0	0	0	0	0	0	0	0	0	0	0	0	0	0	0	0	0	0	0	0	0
U084	Schizophrenia	10	2	8	0	0	0	0	0	1	0	0	2	1	2	2	0	0	0	0	0	0	0	0	0	0	0	0	0	0	0	0	0	0	1	0	1	0	0	0	0	0	0	0
U085	Epilepsy	583	214	369	8	11	10	12	15	18	22	45	41	52	41	31	23	15	9	5	8	2	1	0	4	14	7	11	7	18	12	19	22	17	19	19	16	10	5	2	6	4	2	0
U086	Alcohol use	814	82	732	0	0	0	0	1	1	14	36	100	150	151	130	78	39	18	8	4	2	0	0	0	0	0	0	0	0	0	4	7	19	13	11	12	4	9	0	3	0	0	0
U087	Dementia and other degenerative and hereditary CNS disorders	275	119	156	1	0	4	0	0	1	2	2	4	7	3	13	16	15	25	25	19	6	13	0	3	0	2	0	0	2	2	0	0	3	5	5	14	13	12	16	17	8	17	0
U088	Parkinson disease	28	15	13	0	0	0	0	0	0	0	0	1	0	0	1	0	1	2	3	1	1	2	1	0	0	0	0	0	0	0	0	0	0	1	0	3	2	0	1	4	1	3	0
U089	Multiple sclerosis	1	1	0	0	0	0	0	0	0	0	0	0	0	0	0	0	0	0	0	0	0	0	0	0	0	0	0	0	0	0	0	0	0	0	0	0	0	1	0	0	0	0	0
U090	Drug use	25	4	21	0	0	0	0	0	1	5	6	3	2	2	0	0	0	0	2	0	0	0	0	0	0	0	0	0	0	0	1	2	1	0	0	0	0	0	0	0	0	0	0
U091	Post-traumatic stress disorder	0	0	0	0	0	0	0	0	0	0	0	0	0	0	0	0	0	0	0	0	0	0	0	0	0	0	0	0	0	0	0	0	0	0	0	0	0	0	0	0	0	0	0
U092	Obsessive-compulsive disorders	0	0	0	0	0	0	0	0	0	0	0	0	0	0	0	0	0	0	0	0	0	0	0	0	0	0	0	0	0	0	0	0	0	0	0	0	0	0	0	0	0	0	0
U093	Panic disorder	0	0	0	0	0	0	0	0	0	0	0	0	0	0	0	0	0	0	0	0	0	0	0	0	0	0	0	0	0	0	0	0	0	0	0	0	0	0	0	0	0	0	0
U094	Sleep disordes	0	0	0	0	0	0	0	0	0	0	0	0	0	0	0	0	0	0	0	0	0	0	0	0	0	0	0	0	0	0	0	0	0	0	0	0	0	0	0	0	0	0	0
U095	Migraine	0	0	0	0	0	0	0	0	0	0	0	0	0	0	0	0	0	0	0	0	0	0	0	0	0	0	0	0	0	0	0	0	0	0	0	0	0	0	0	0	0	0	0
U096	Mental Retardation	1	1	0	0	0	0	0	0	0	0	0	0	0	0	0	0	0	0	0	0	0	0	0	0	0	0	0	1	0	0	0	0	0	0	0	0	0	0	0	0	0	0	0
U097	Other neuropsychiatric disorders	3492	1289	2203	20	24	19	20	35	34	51	97	94	102	143	173	217	272	354	231	184	86	43	4	12	19	5	12	10	15	20	30	55	48	57	95	141	160	209	154	128	70	46	3
U098	Sense organ diseases	2	2	0	0	0	0	0	0	0	0	0	0	0	0	0	0	0	0	0	0	0	0	0	0	0	0	0	0	0	0	0	0	0	0	0	0	1	0	0	1	0	0	0
U099	Glaucoma	0	0	0	0	0	0	0	0	0	0	0	0	0	0	0	0	0	0	0	0	0	0	0	0	0	0	0	0	0	0	0	0	0	0	0	0	0	0	0	0	0	0	0
U100	Cataracts	0	0	0	0	0	0	0	0	0	0	0	0	0	0	0	0	0	0	0	0	0	0	0	0	0	0	0	0	0	0	0	0	0	0	0	0	0	0	0	0	0	0	0
U101	Presbyopia	0	0	0	0	0	0	0	0	0	0	0	0	0	0	0	0	0	0	0	0	0	0	0	0	0	0	0	0	0	0	0	0	0	0	0	0	0	0	0	0	0	0	0
U102	Deafness	0	0	0	0	0	0	0	0	0	0	0	0	0	0	0	0	0	0	0	0	0	0	0	0	0	0	0	0	0	0	0	0	0	0	0	0	0	0	0	0	0	0	0
U103	Other sense organ disorders	2	2	0	0	0	0	0	0	0	0	0	0	0	0	0	0	0	0	0	0	0	0	0	0	0	0	0	0	0	0	0	0	0	0	0	0	1	0	0	1	0	0	0
U104	Cardiovascular diseases	36771	15816	20955	61	56	44	63	190	253	364	471	741	1290	1693	2067	2159	2222	2594	2461	2060	1243	866	57	51	41	30	43	59	85	152	205	303	515	786	1081	1278	1421	2029	2339	2238	1637	1456	67
U105	Rheumatic heart disease	41	29	12	0	0	0	2	1	0	1	0	0	0	2	1	3	0	2	0	0	0	0	0	0	0	0	2	0	0	0	1	2	0	8	3	4	2	2	1	3	1	0	0
U106	Hypertensive disease	2452	1152	1300	2	0	1	0	3	2	5	11	25	51	72	128	181	180	209	181	130	70	48	1	1	0	0	0	1	1	4	13	14	31	58	82	126	112	153	177	168	107	99	5
U107	Ischaemic heart disease	11627	4930	6697	2	1	1	1	6	16	37	74	160	305	465	598	687	760	978	946	804	485	349	22	0	1	1	0	1	3	7	17	53	101	158	238	347	432	722	875	818	612	517	27
U108	Cerebrovascular disease	15719	6522	9197	13	21	23	34	134	152	197	243	367	693	897	1022	957	905	988	924	790	486	325	26	13	14	6	18	36	45	63	68	125	240	381	514	525	578	763	905	911	666	623	28
U109	Inflammatory heart diseases	890	454	436	2	5	4	7	9	14	20	20	31	40	31	50	51	30	32	34	27	18	10	1	3	10	7	6	8	6	17	30	19	45	41	43	49	40	38	21	37	18	16	0
U110	Other cardiac diseases	6042	2729	3313	42	29	15	19	37	69	104	123	158	201	226	268	280	347	385	376	309	184	134	7	34	16	16	17	13	30	61	76	90	98	140	201	227	257	351	360	301	233	201	7
U111	Respiratory diseases	12502	4028	8474	70	52	40	31	61	92	203	405	437	418	392	435	573	717	1058	1139	1119	684	534	14	57	39	36	33	28	49	155	202	183	194	161	229	297	322	486	463	493	310	287	4
U112	Chronic obstructive pulmonary disease	3681	818	2863	3	7	4	2	4	3	4	13	18	20	40	79	133	254	436	543	602	390	301	7	5	3	1	2	0	0	1	7	5	3	8	28	35	69	145	166	159	115	66	0
U113	Asthma	1677	599	1078	15	14	9	7	7	9	18	29	31	40	42	57	91	127	156	167	145	66	45	3	10	8	6	4	3	7	10	11	18	25	34	46	56	56	90	72	75	41	26	1
U114	Other respiratory diseases	7144	2611	4533	52	31	27	22	50	80	181	363	388	358	310	299	349	336	466	429	372	228	188	4	42	28	29	27	25	42	144	184	160	166	119	155	206	197	251	225	259	154	195	3
U115	Digestive diseases	13063	4008	9055	36	28	16	14	24	46	158	367	744	1115	1276	1235	1027	821	745	603	434	213	149	4	15	23	7	3	9	18	48	95	172	259	351	449	444	457	492	400	346	211	190	19
U116	Peptic ulcer	163	59	104	0	0	0	0	0	2	1	1	7	6	4	8	11	10	11	14	19	6	4	0	0	0	0	0	0	1	0	1	1	0	6	6	5	7	6	7	8	5	6	0
U117	Cirrhosis of the liver	4898	1322	3576	1	3	0	1	4	6	42	137	336	530	631	583	455	313	240	137	92	37	26	2	0	1	0	0	1	2	8	33	50	129	165	186	173	167	153	109	89	31	20	5
U118	Appendicitis	69	25	44	0	2	4	1	1	2	4	1	1	3	2	4	6	1	0	4	2	5	1	0	0	0	1	0	0	0	3	1	0	1	1	2	4	2	2	3	0	2	3	0
U119	Other digestive diseases	7933	2602	5331	35	23	12	12	19	36	111	228	400	576	639	640	555	497	494	448	321	165	118	2	15	22	6	3	8	15	37	60	121	129	179	255	262	281	331	281	249	173	161	14
U120	Genito-urinary diseases	12998	6668	6330	10	1	14	13	49	77	114	180	239	350	463	575	719	749	850	718	586	368	247	8	3	3	11	20	36	67	89	141	197	277	418	630	706	807	1068	901	652	339	290	13
U121	Nephritis and nephrosis	11472	5914	5558	9	1	10	11	45	70	109	156	214	314	419	510	630	656	743	620	507	311	218	5	3	2	9	18	33	57	76	130	178	252	378	571	629	732	929	797	573	297	239	11
U122	Benign prostatic hypertrophy	36	0	36	0	0	0	0	0	0	0	0	0	0	0	2	2	1	6	6	6	6	6	1	0	0	0	0	0	0	0	0	0	0	0	0	0	0	0	0	0	0	0	0
U123	Other genitourinary system diseases	1490	754	736	1	0	4	2	4	7	5	24	25	36	44	63	87	92	101	92	73	51	23	2	0	1	2	2	3	10	13	11	19	25	40	59	77	75	139	104	79	42	51	2
U124	Skin diseases	839	420	419	3	0	0	2	3	6	8	12	25	30	23	42	43	41	29	53	36	26	37	0	0	0	0	1	3	2	5	8	9	10	9	24	32	42	53	53	49	54	63	3
U125	Musculo-skeletal diseases	705	383	322	0	1	1	2	2	4	7	9	8	15	37	33	44	52	49	27	11	11	7	2	0	1	1	13	13	17	23	16	16	25	36	36	33	33	50	25	26	17	2	0
U126	Rheumatoid arthritis	41	31	10	0	0	0	0	0	0	0	1	0	0	2	1	4	0	2	0	0	0	0	0	0	0	0	1	0	0	0	0	1	1	4	5	4	4	8	0	3	0	0	0
U127	Osteoarthritis	5	3	2	0	0	0	0	0	0	0	0	0	0	1	1	0	0	0	0	0	0	0	0	0	0	0	0	0	0	0	0	0	0	0	1	1	0	1	0	0	0	0	0
U128	Gout	180	54	126	0	0	0	0	0	0	1	1	1	4	10	15	22	27	23	11	3	5	2	1	0	0	0	0	0	0	0	1	1	1	5	8	8	7	14	5	3	1	0	0
U129	Low back pain	2	2	0	0	0	0	0	0	0	0	0	0	0	0	0	0	0	0	0	0	0	0	0	0	0	0	0	0	0	0	0	1	0	1	0	0	0	0	0	0	0	0	0
U130	Other musculoskeletal	477	293	184	0	1	1	2	2	4	6	7	7	11	24	16	18	25	24	16	8	6	5	1	0	1	1	12	13	17	23	15	13	23	26	22	20	22	27	20	20	16	2	0
U131	Congenital anomalies	1409	640	769	540	66	31	30	15	17	12	12	10	7	7	2	5	3	4	4	3	0	1	0	462	56	21	21	11	14	7	6	8	5	2	8	5	6	3	0	1	0	3	1
U132	Abdominal wall defect	27	15	12	12	0	0	0	0	0	0	0	0	0	0	0	0	0	0	0	0	0	0	0	15	0	0	0	0	0	0	0	0	0	0	0	0	0	0	0	0	0	0	0
U133	Anencephaly	106	44	62	62	0	0	0	0	0	0	0	0	0	0	0	0	0	0	0	0	0	0	0	43	1	0	0	0	0	0	0	0	0	0	0	0	0	0	0	0	0	0	0
U134	Anorectal atresia	1	1	0	0	0	0	0	0	0	0	0	0	0	0	0	0	0	0	0	0	0	0	0	1	0	0	0	0	0	0	0	0	0	0	0	0	0	0	0	0	0	0	0
U135	Cleft lip	0	0	0	0	0	0	0	0	0	0	0	0	0	0	0	0	0	0	0	0	0	0	0	0	0	0	0	0	0	0	0	0	0	0	0	0	0	0	0	0	0	0	0
U136	Cleft palate	0	0	0	0	0	0	0	0	0	0	0	0	0	0	0	0	0	0	0	0	0	0	0	0	0	0	0	0	0	0	0	0	0	0	0	0	0	0	0	0	0	0	0
U137	Oesophageal atresia	0	0	0	0	0	0	0	0	0	0	0	0	0	0	0	0	0	0	0	0	0	0	0	0	0	0	0	0	0	0	0	0	0	0	0	0	0	0	0	0	0	0	0
U138	Renal agenesis	0	0	0	0	0	0	0	0	0	0	0	0	0	0	0	0	0	0	0	0	0	0	0	0	0	0	0	0	0	0	0	0	0	0	0	0	0	0	0	0	0	0	0
U139	Down syndrome	13	3	10	7	0	1	1	0	1	0	0	0	0	0	0	0	0	0	0	0	0	0	0	2	1	0	0	0	0	0	0	0	0	0	0	0	0	0	0	0	0	0	0
U140	Congenital heart anomalies	597	267	330	231	37	10	8	5	8	6	6	5	1	2	1	1	3	1	2	2	0	1	0	194	33	7	7	2	2	3	2	3	2	1	2	2	2	1	0	1	0	2	1
U141	Spina bifida	1	0	1	1	0	0	0	0	0	0	0	0	0	0	0	0	0	0	0	0	0	0	0	0	0	0	0	0	0	0	0	0	0	0	0	0	0	0	0	0	0	0	0
U142	Other Congenital anomalies	664	310	354	227	29	20	21	10	8	6	6	5	6	5	1	4	0	3	2	1	0	0	0	207	21	14	14	9	12	4	4	5	3	1	6	3	4	2	0	0	0	1	0
U143	Oral conditions	9	6	3	0	0	0	0	0	0	0	0	0	1	1	0	0	0	0	0	1	0	0	0	0	0	0	0	0	0	1	0	0	0	0	0	0	1	0	1	0	0	3	0
U144	Dental caries	0	0	0	0	0	0	0	0	0	0	0	0	0	0	0	0	0	0	0	0	0	0	0	0	0	0	0	0	0	0	0	0	0	0	0	0	0	0	0	0	0	0	0
U145	Periodontal disease	0	0	0	0	0	0	0	0	0	0	0	0	0	0	0	0	0	0	0	0	0	0	0	0	0	0	0	0	0	0	0	0	0	0	0	0	0	0	0	0	0	0	0
U146	Edentulism	0	0	0	0	0	0	0	0	0	0	0	0	0	0	0	0	0	0	0	0	0	0	0	0	0	0	0	0	0	0	0	0	0	0	0	0	0	0	0	0	0	0	0
U147	Other oral diseases	9	6	3	0	0	0	0	0	0	0	0	0	1	1	0	0	0	0	0	1	0	0	0	0	0	0	0	0	0	1	0	0	0	0	0	0	1	0	1	0	0	3	0
U148	Injuries	43160	8952	34208	82	596	706	868	3713	4349	3920	3411	3243	3110	2591	2100	1593	1215	1024	784	495	247	142	19	66	355	392	408	687	631	654	664	765	725	683	603	480	403	410	366	281	181	178	20
U149	Unintentional injuries	21363	4453	16910	59	496	619	558	1891	2065	1801	1566	1460	1438	1203	1002	739	619	552	404	234	119	72	13	48	277	333	282	362	268	277	294	333	329	290	272	216	211	193	156	128	86	89	9
U150	Motor vehicle accidents	10394	1921	8473	12	74	77	238	1238	1351	1107	866	767	671	568	445	323	285	180	149	76	27	14	5	6	50	52	99	231	175	169	174	187	153	145	121	92	90	76	39	36	18	7	1
U151	Poisonings	83	28	55	0	3	2	1	0	0	5	8	6	5	5	5	5	3	1	1	2	1	2	0	0	0	3	0	1	2	1	3	4	0	2	0	2	1	1	5	1	0	2	0
U152	Falls	887	205	682	0	2	4	5	8	19	27	52	62	58	83	84	70	62	64	33	22	17	8	2	2	2	2	2	1	2	5	4	8	11	14	17	18	22	30	26	12	11	16	0
U153	Fires	211	65	146	3	6	6	3	3	13	9	5	10	12	9	10	6	7	11	14	11	6	2	0	0	4	2	3	3	2	2	2	3	3	4	5	3	4	6	5	3	5	6	0
U154	Drownings	4458	1086	3372	7	332	470	174	181	180	214	253	268	306	225	194	154	109	123	88	52	28	13	1	7	182	234	143	44	26	39	33	44	58	49	43	33	31	38	30	22	17	12	1
U155	Other unintentional injuries	5330	1148	4182	37	79	60	137	461	502	439	382	347	386	313	264	181	153	173	119	71	40	33	5	33	39	40	35	82	61	61	78	87	104	76	86	68	63	42	51	54	35	46	7
U156	Intentional injuries	7349	1348	6001	1	3	8	55	465	742	805	750	733	661	510	389	309	208	130	122	69	28	10	3	0	9	10	19	70	109	140	134	176	158	141	106	80	57	51	50	18	13	6	1
U157	Self-inflicted injuries	3938	905	3033	0	0	2	24	141	317	419	419	384	315	259	170	182	126	85	93	57	27	10	3	0	0	1	11	47	70	90	96	111	102	102	67	56	41	39	38	16	11	6	1
U158	Homicide	3405	443	2962	1	3	6	31	323	422	386	331	347	346	251	219	127	82	45	29	12	1	0	0	0	9	9	8	23	39	50	38	65	56	39	39	24	16	12	12	2	2	0	0
U159	War	0	0	0	0	0	0	0	0	0	0	0	0	0	0	0	0	0	0	0	0	0	0	0	0	0	0	0	0	0	0	0	0	0	0	0	0	0	0	0	0	0	0	0
U160	Other Intentional injuries	6	0	6	0	0	0	0	1	3	0	0	2	0	0	0	0	0	0	0	0	0	0	0	0	0	0	0	0	0	0	0	0	0	0	0	0	0	0	0	0	0	0	0
U161	Ill-defined diseases	151094	75857	75237	559	235	216	174	415	809	1339	1935	2557	2778	2934	3142	3273	4296	6441	9776	11389	10394	12292	283	468	201	157	135	195	263	509	658	800	1051	1193	1494	2014	3009	5322	9563	12498	13763	21996	568
U162	Ill-defined injuries/accidents	14448	3151	11297	22	97	79	255	1357	1542	1314	1095	1050	1011	878	709	545	388	342	258	192	100	60	3	18	69	49	107	255	254	237	236	256	238	252	225	184	135	166	160	135	82	83	10
			1.85624	5.00705

## Sheet: Annex Table 3
Annex Table 3: Mortality estimates by age, sex and cause in Thailand, 2005; derived from adjustments to vital registration data based on field studies.
Deaths by age, sex and cause after adjusting vital registration data
Cause	Calculate totals	TOTAL_both	Total_M	TOTAL_F	M00	M01	M05	M10	M15	M20	M25	M30	M35	M40	M45	M50	M55	M60	M65	M70	M75	M80	M85		F00	F01	F05	F10	F15	F20	F25	F30	F35	F40	F45	F50	F55	F60	F65	F70	F75	F80	F85
U000	All Causes	447104	254696	192407	7408.72	1670.63	1692.47	1758.01	5699.44	7444.8	9593.74	12591.2	14753.9	16186.6	17148.9	17043.5	17211.7	18072.5	22295.1	23978.7	22563.1	17096.9	20486.5		5857.1	1344.76	1175.88	1195.75	1651.45	2262.37	4227.97	5576.45	6431.98	7479.97	8873.15	9475.04	11026.6	12837.5	17297.2	21265.4	22640.1	20733	31055.7
U001	Communicable, maternal, perinatal and nutritional conditions	76336	44633.1	31702.9	4760.17	159.901	500.922	273.05	287.946	651.113	2557.04	5735.09	6066.01	4103.37	3976.06	1893.83	2056.62	1250.56	1882.38	1892.32	2245.9	1907.37	2433.42		3419.4	112.881	209.14	72.2338	165.472	841.39	2855.34	3393.02	2574.54	2300.41	1349.06	796.701	453.683	807.931	1272.06	2009.78	2350.43	2741.05	3978.38
U002	Infectious and parasitic diseases	53680.9	32645	21035.9	190.975	102.713	500.922	273.05	243.246	597.095	2432.99	5380.23	5725.9	3806.62	3572.68	1597	1407.19	860.138	1436.8	1123.07	1088.75	1102.47	1203.18		152.017	56.4407	209.14	72.2338	165.472	841.39	2585.77	3238.24	2574.54	2183.56	1139.14	663.247	188.837	716.846	731.598	1393.05	1190.68	1510.81	1422.85
U003	Tuberculosis	6833.11	4536.21	2296.91	0	0	0	0	0	0	66.6133	208.02	208.231	279.002	257.906	425.393	365.413	348.498	364.251	526.601	600.789	370.419	515.07		0	0	0	0	0	48.031	0	53.589	74.2474	30.974	181.257	200.941	33.3259	154.737	293.174	357.623	355.044	312.864	201.1
U004	Sexually transmitted diseases excluding HIV	152.597	107.054	45.5427	0	0	0	0	0	0	0	107.054	0	0	0	0	0	0	0	0	0	0	0		0	0	0	0	0	0	0	0	0	0	0	0	0	45.5427	0	0	0	0	0
U005	Syphilis	107.054	107.054	0	0	0	0	0	0	0	0	107.054	0	0	0	0	0	0	0	0	0	0	0		0	0	0	0	0	0	0	0	0	0	0	0	0	0	0	0	0	0	0
U006	Chlamydia	0	0	0	0	0	0	0	0	0	0	0	0	0	0	0	0	0	0	0	0	0	0		0	0	0	0	0	0	0	0	0	0	0	0	0	0	0	0	0	0	0
U007	Gonorrhoea	0	0	0	0	0	0	0	0	0	0	0	0	0	0	0	0	0	0	0	0	0	0		0	0	0	0	0	0	0	0	0	0	0	0	0	0	0	0	0	0	0
U008	Other STDs	45.5427	0	45.5427	0	0	0	0	0	0	0	0	0	0	0	0	0	0	0	0	0	0	0		0	0	0	0	0	0	0	0	0	0	0	0	0	45.5427	0	0	0	0	0
U009	HIV	32428.9	20367.4	12061.6	0	51.3567	419.863	159.06	72.4739	528.011	2366.37	4823.36	4927.67	3011.9	2450.77	406.674	620.927	210.18	269.183	49.5712	0	0	0		152.017	0	113.53	72.2338	0	652.799	2282.24	3040.16	2453.62	2035.74	692.502	234.448	0	91.0854	96.5777	36.9579	44.7261	62.9374	0
U010	Diarrhoeal diseases	4453.95	2127.78	2326.18	0	0	0	0	35.1172	0	0	33.5621	155.937	54.0583	94.3123	124.083	89.9748	42.0361	221.337	246.752	159.852	360.519	510.234		0	0	0	0	0	48.031	0	32.4403	0	0	103.792	0	40.348	99.1523	68.0059	394.04	479.733	348.046	712.586
U011	Childhood-cluster diseases	113.2	113.2	0	0	0	0	0	46.2548	0	0	0	0	0	66.9457	0	0	0	0	0	0	0	0		0	0	0	0	0	0	0	0	0	0	0	0	0	0	0	0	0	0	0
U012	Whooping cough	0	0	0	0	0	0	0	0	0	0	0	0	0	0	0	0	0	0	0	0	0	0		0	0	0	0	0	0	0	0	0	0	0	0	0	0	0	0	0	0	0
U013	Poliomyelitis	113.2	113.2	0	0	0	0	0	46.2548	0	0	0	0	0	66.9457	0	0	0	0	0	0	0	0		0	0	0	0	0	0	0	0	0	0	0	0	0	0	0	0	0	0	0
U014	Diphtheria	0	0	0	0	0	0	0	0	0	0	0	0	0	0	0	0	0	0	0	0	0	0		0	0	0	0	0	0	0	0	0	0	0	0	0	0	0	0	0	0	0
U015	Measles	0	0	0	0	0	0	0	0	0	0	0	0	0	0	0	0	0	0	0	0	0	0		0	0	0	0	0	0	0	0	0	0	0	0	0	0	0	0	0	0	0
U016	Tetanus	0	0	0	0	0	0	0	0	0	0	0	0	0	0	0	0	0	0	0	0	0	0		0	0	0	0	0	0	0	0	0	0	0	0	0	0	0	0	0	0	0
U017	Meningitis	537.578	255.879	281.699	122.862	0	0	0	0	0	0	0	45.0389	0	43.4862	44.4918	0	0	0	0	0	0	0		0	0	0	0	45.2892	0	122.189	0	0	0	0	0	0	0	0	0	0	114.221	0
U018	Hepatitis B	1910.64	1249.2	661.444	0	0	0	0	0	0	0	101.719	45.0389	227.518	319.43	154.786	0	105.761	192.563	0	0	0	102.383		0	0	0	0	0	92.5291	0	0	0	58.425	0	127.294	0	103.858	0	183.507	0	95.8311	0
U019	Hepatitis C	44.4918	44.4918	0	0	0	0	0	0	0	0	0	0	0	0	44.4918	0	0	0	0	0	0	0		0	0	0	0	0	0	0	0	0	0	0	0	0	0	0	0	0	0	0
U020	Malaria	117.168	66.4962	50.6713	0	0	0	0	0	0	0	0	45.0389	0	0	0	0	0	0	0	0	0	21.4573		0	0	0	0	0	0	0	0	0	0	28.9048	0	0	21.7665	0	0	0	0	0
U021	Tropical-cluster diseases	0	0	0	0	0	0	0	0	0	0	0	0	0	0	0	0	0	0	0	0	0	0		0	0	0	0	0	0	0	0	0	0	0	0	0	0	0	0	0	0	0
U022	Trypanosomiasis	0	0	0	0	0	0	0	0	0	0	0	0	0	0	0	0	0	0	0	0	0	0		0	0	0	0	0	0	0	0	0	0	0	0	0	0	0	0	0	0	0
U023	Chagas disease	0	0	0	0	0	0	0	0	0	0	0	0	0	0	0	0	0	0	0	0	0	0		0	0	0	0	0	0	0	0	0	0	0	0	0	0	0	0	0	0	0
U024	Schistosomiasis	0	0	0	0	0	0	0	0	0	0	0	0	0	0	0	0	0	0	0	0	0	0		0	0	0	0	0	0	0	0	0	0	0	0	0	0	0	0	0	0	0
U025	Leishmaniasis	0	0	0	0	0	0	0	0	0	0	0	0	0	0	0	0	0	0	0	0	0	0		0	0	0	0	0	0	0	0	0	0	0	0	0	0	0	0	0	0	0
U026	lymphatic filariasis	0	0	0	0	0	0	0	0	0	0	0	0	0	0	0	0	0	0	0	0	0	0		0	0	0	0	0	0	0	0	0	0	0	0	0	0	0	0	0	0	0
U027	Onchocerciasis	0	0	0	0	0	0	0	0	0	0	0	0	0	0	0	0	0	0	0	0	0	0		0	0	0	0	0	0	0	0	0	0	0	0	0	0	0	0	0	0	0
U028	Leprosy	43.0438	43.0438	0	0	0	0	0	0	0	0	0	0	0	0	0	0	0	0	43.0438	0	0	0		0	0	0	0	0	0	0	0	0	0	0	0	0	0	0	0	0	0	0
U029	Dengue	180.345	84.7349	95.6105	0	51.3567	0	33.3782	0	0	0	0	0	0	0	0	0	0	0	0	0	0	0		0	0	95.6105	0	0	0	0	0	0	0	0	0	0	0	0	0	0	0	0
U030	Japanese encephalitis	0	0	0	0	0	0	0	0	0	0	0	0	0	0	0	0	0	0	0	0	0	0		0	0	0	0	0	0	0	0	0	0	0	0	0	0	0	0	0	0	0
U031	Trachoma	0	0	0	0	0	0	0	0	0	0	0	0	0	0	0	0	0	0	0	0	0	0		0	0	0	0	0	0	0	0	0	0	0	0	0	0	0	0	0	0	0
U032	Intestinal nematode infections	0	0	0	0	0	0	0	0	0	0	0	0	0	0	0	0	0	0	0	0	0	0		0	0	0	0	0	0	0	0	0	0	0	0	0	0	0	0	0	0	0
U033	Ascariasis	0	0	0	0	0	0	0	0	0	0	0	0	0	0	0	0	0	0	0	0	0	0		0	0	0	0	0	0	0	0	0	0	0	0	0	0	0	0	0	0	0
U034	Trichuriasis	0	0	0	0	0	0	0	0	0	0	0	0	0	0	0	0	0	0	0	0	0	0		0	0	0	0	0	0	0	0	0	0	0	0	0	0	0	0	0	0	0
U035	Ancylostomiasis and necatoriasis	0	0	0	0	0	0	0	0	0	0	0	0	0	0	0	0	0	0	0	0	0	0		0	0	0	0	0	0	0	0	0	0	0	0	0	0	0	0	0	0	0
U036	Other intestinal infections	0	0	0	0	0	0	0	0	0	0	0	0	0	0	0	0	0	0	0	0	0	0		0	0	0	0	0	0	0	0	0	0	0	0	0	0	0	0	0	0	0
U037	Other infectious diseases	6865.79	3649.55	3216.24	68.113	0	81.0592	80.6121	89.4002	69.0834	0	106.516	298.941	234.14	339.832	397.077	330.876	153.662	389.469	257.1	328.107	371.534	54.0307		0	56.4407	0	0	120.183	0	181.333	112.048	46.6755	58.425	132.686	100.565	115.163	200.704	273.841	420.923	311.174	576.914	509.16
U038	Respiratory infections	13430.6	7013.55	6417.02	0	0	0	0	44.7001	54.0182	124.057	308.445	337.947	294.248	400.036	294.524	649.429	390.42	399.172	767.102	1081.25	766.697	1101.5		0	56.4407	0	0	0	0	66.9822	56.0241	0	116.85	209.918	133.454	262.189	91.0854	450.886	616.729	1067.29	1069.56	2219.61
U039	Lower respiratory infections	13261.5	6970.63	6290.84	0	0	0	0	44.7001	54.0182	124.057	308.445	337.947	294.248	400.036	294.524	649.429	390.42	399.172	767.102	1081.25	766.697	1058.58		0	56.4407	0	0	0	0	66.9822	56.0241	0	116.85	209.918	133.454	262.189	91.0854	450.886	616.729	1023.27	1029.4	2177.62
U040	Upper respiratory infections	169.1	42.9147	126.185	0	0	0	0	0	0	0	0	0	0	0	0	0	0	0	0	0	0	42.9147		0	0	0	0	0	0	0	0	0	0	0	0	0	0	0	0	44.0264	40.1683	41.9905
U041	Otitis media	0	0	0	0	0	0	0	0	0	0	0	0	0	0	0	0	0	0	0	0	0	0		0	0	0	0	0	0	0	0	0	0	0	0	0	0	0	0	0	0	0
U042	Maternal conditions	301.346	0	301.346	0	0	0	0	0	0	0	0	0	0	0	0	0	0	0	0	0	0	0		0	0	0	0	0	0	202.593	98.7529	0	0	0	0	0	0	0	0	0	0	0
U043	Maternal haemorrhage	63.6161	0	63.6161	0	0	0	0	0	0	0	0	0	0	0	0	0	0	0	0	0	0	0		0	0	0	0	0	0	63.6161	0	0	0	0	0	0	0	0	0	0	0	0
U044	Maternal sepsis	0	0	0	0	0	0	0	0	0	0	0	0	0	0	0	0	0	0	0	0	0	0		0	0	0	0	0	0	0	0	0	0	0	0	0	0	0	0	0	0	0
U045	Hypertensive disorders of pregnancy	98.7529	0	98.7529	0	0	0	0	0	0	0	0	0	0	0	0	0	0	0	0	0	0	0		0	0	0	0	0	0	0	98.7529	0	0	0	0	0	0	0	0	0	0	0
U046	Obstructed labour	0	0	0	0	0	0	0	0	0	0	0	0	0	0	0	0	0	0	0	0	0	0		0	0	0	0	0	0	0	0	0	0	0	0	0	0	0	0	0	0	0
U047	Abortion	138.977	0	138.977	0	0	0	0	0	0	0	0	0	0	0	0	0	0	0	0	0	0	0		0	0	0	0	0	0	138.977	0	0	0	0	0	0	0	0	0	0	0	0
U048	Other maternal conditions	0	0	0	0	0	0	0	0	0	0	0	0	0	0	0	0	0	0	0	0	0	0		0	0	0	0	0	0	0	0	0	0	0	0	0	0	0	0	0	0	0
U049	Conditions arising during the perinatal period	7770.9	4503.52	3267.38	4446.33	57.1876	0	0	0	0	0	0	0	0	0	0	0	0	0	0	0	0	0		3267.38	0	0	0	0	0	0	0	0	0	0	0	0	0	0	0	0	0	0
U050	Low birth weight	3431.24	2063.08	1368.16	2063.08	0	0	0	0	0	0	0	0	0	0	0	0	0	0	0	0	0	0		1368.16	0	0	0	0	0	0	0	0	0	0	0	0	0	0	0	0	0	0
U051	Birth asphyxia and birth trauma	2719.75	1428.59	1291.16	1371.41	57.1876	0	0	0	0	0	0	0	0	0	0	0	0	0	0	0	0	0		1291.16	0	0	0	0	0	0	0	0	0	0	0	0	0	0	0	0	0	0
U052	Other conditions	1619.91	1011.84	608.069	1011.84	0	0	0	0	0	0	0	0	0	0	0	0	0	0	0	0	0	0		608.069	0	0	0	0	0	0	0	0	0	0	0	0	0	0	0	0	0	0
U053	Nutritional deficiencies	1152.29	471.009	681.284	122.862	0	0	0	0	0	0	46.4168	2.16866	2.5024	3.34728	2.31154	0	0	46.4013	2.15219	75.8999	38.2034	128.744		0	0	0	0	0	0	0	0	0	0	0	0	2.65722	0	89.5741	0	92.4555	160.673	335.924
U054	Protein-energy malnutrition	1005.47	331.245	674.224	0	0	0	0	0	0	0	44.2065	0	0	0	0	0	0	44.1917	0	75.8999	38.2034	128.744		0	0	0	0	0	0	0	0	0	0	0	0	0	0	89.5741	0	88.0529	160.673	335.924
U055	Iodine deficiency	0	0	0	0	0	0	0	0	0	0	0	0	0	0	0	0	0	0	0	0	0	0		0	0	0	0	0	0	0	0	0	0	0	0	0	0	0	0	0	0	0
U056	Vitamin A deficiency	0	0	0	0	0	0	0	0	0	0	0	0	0	0	0	0	0	0	0	0	0	0		0	0	0	0	0	0	0	0	0	0	0	0	0	0	0	0	0	0	0
U057	Anaemia	0	0	0	0	0	0	0	0	0	0	0	0	0	0	0	0	0	0	0	0	0	0		0	0	0	0	0	0	0	0	0	0	0	0	0	0	0	0	0	0	0
U058	Other nutritional disorders	146.824	139.764	7.05987	122.862	0	0	0	0	0	0	2.21032	2.16866	2.5024	3.34728	2.31154	0	0	2.20958	2.15219	0	0	0		0	0	0	0	0	0	0	0	0	0	0	0	2.65722	0	0	0	4.40264	0	0
U059	Noncommunicable diseases	290453	156421	134032	2475.32	596.488	151.2	302.797	934.902	1183.66	2056.92	2650.13	4619.67	7980.71	9727	11700	12860.6	14876.4	18381.3	20292.6	18524.5	12925.3	14181.4	0	2199.05	662.575	262.816	298.506	704.563	689.169	901.268	1551.76	2724.92	4615.31	6678.7	8063.64	9939.44	11490.2	14654.1	17660.6	18308.1	14427.8	18199.4
U060	Malignant neoplasms	70816.8	39459.8	31357	35.7743	51.3567	70.1403	0	356.472	308.603	423.526	391.257	1100.04	1918.57	2883.79	3803.49	4000.38	5029.79	5508.48	5059.82	4736.56	2315.52	1466.25		0	121.241	170.102	30.4854	45.2892	84.5654	130.093	507.207	996.461	1354.15	3151.83	3276.09	3742.61	3726.29	3704.66	3460.67	3014.03	1762	2079.28
U061	Mouth and oropharynx cancers	3487.96	2091.78	1396.18	0	0	0	0	0	54.0182	0	45.1557	0	102.245	155.356	230.654	228.577	349.273	177.415	219.84	283.031	158.541	87.6723		0	0	0	0	0	0	0	43.6463	44.9127	0	59.9024	104.784	96.5062	133.403	91.4975	83.8802	314.311	123.093	300.245
U062	Oesophagus cancer	1753.25	1279.28	473.971	0	0	0	0	0	0	0	0	0	0	0	157.915	232.256	150.797	260.408	155.175	46.5535	223.532	52.6437		0	0	0	0	0	0	0	0	0	60.5919	0	0	0	53.4021	54.9406	0	152.741	49.2747	103.02
U063	Stomach cancer	1929.25	1082.23	847.017	0	0	0	0	0	0	0	0	0	54.0583	118.461	0	172.807	91.6831	186.117	242.396	216.711	0	0		0	0	0	0	0	0	0	47.8535	49.2419	55.3179	124.645	0	167.29	0	50.1585	36.9579	49.3067	219.219	47.0266
U064	Colon and rectum cancers	6206.2	3401.57	2804.63	0	0	0	0	0	40.6661	62.0285	32.7626	32.1451	91.1503	142.717	339.053	183.967	534.853	556.166	595.327	403.42	167.88	219.431		0	0	53.7006	0	0	0	0	0	32.5863	95.0322	0	240.673	284.574	349.193	425.506	352.098	472.567	132.392	366.306
U065	Liver cancer	16367.3	11042.8	5324.53	0	0	70.1403	0	0	0	101.911	56.5471	318.859	696.378	1332.01	1538.95	1476.86	1582.83	1396.65	1073.75	744.551	488.682	164.684		0	0	0	0	0	0	0	27.3285	102.918	63.1827	748.36	578.322	620.621	647.941	821.701	596.105	427.353	352.166	338.53
U066	Pancreas cancer	1704.07	1016.86	687.212	0	0	0	0	0	0	0	0	0	0	0	88.9837	0	284.453	43.5668	187.67	243.512	122.569	46.1052		0	0	0	0	0	0	0	0	0	0	59.9024	0	48.2531	370.422	0	73.9157	0	0	134.719
U067	Trachea, bronchus and lung cancers	13159.7	9177.18	3982.53	0	0	0	0	43.5715	0	62.0285	0	335.221	404.812	450.103	703.383	621.981	1171.74	1830.72	1396.77	1330.89	520.268	305.696		0	0	0	0	0	36.5344	0	40.2501	41.4179	46.5285	283.173	452.434	641.758	246.045	717.722	530.959	386.267	394.114	165.332
U068	Melanoma and other skin cancers	692.28	323.995	368.285	0	0	0	0	0	0	0	0	0	66.9834	0	0	122.375	42.0361	0	0	0	92.6004	0		0	0	0	0	0	0	0	0	0	0	0	71.4111	0	116.527	59.9423	61.4799	58.9243	0	0
U069	Breast cancer	3024.97	0	3024.97	0	0	0	0	0	0	0	0	0	0	0	0	0	0	0	0	0	0	0		0	0	0	0	0	0	0	168.02	179.798	155.539	463.858	410.938	558.721	358.847	264.169	82.1155	217.848	0	165.116
U070	Cervix uteri cancer	5748.41	0	5748.41	0	0	0	0	0	0	0	0	0	0	0	0	0	0	0	0	0	0	0		0	0	0	0	0	0	43.0653	42.8231	399.2	521.795	940.751	789.342	672.368	749.347	465.873	479.172	355.399	247.193	42.0831
U071	Corpus uteri cancer	250.9	0	250.9	0	0	0	0	0	0	0	0	0	0	0	0	0	0	0	0	0	0	0		0	0	0	0	0	0	5.79537	0	0	13.3234	7.79669	79.0666	69.7556	45.5427	12.0807	0	11.8756	0	5.66319
U072	Ovary cancer	546.074	0	546.074	0	0	0	0	0	0	0	0	0	0	0	0	0	0	0	0	0	0	0		0	0	0	0	0	0	0	0	0	0	119.805	50.2824	96.5062	0	48.2888	36.9579	194.234	0	0
U073	Prostate cancer	1438.04	1411.11	26.9323	0	0	0	0	0	0	0	0	0	87.6149	0	0	37.5091	29.723	191.717	222.733	369.102	236.629	236.079		0	0	0	0	0	0	0	0	0	0	0	0	0	0	0	0	0	26.9323	0
U074	Bladder cancer	710.853	377.885	332.968	0	0	0	0	0	0	0	0	57.5168	0	0	0	74.1852	0	0	106.651	139.532	0	0		0	0	0	0	0	0	0	0	0	0	0	70.7549	0	0	59.3915	60.9151	0	0	141.906
U075	Lymphomas and multiple myeloma	2718.29	1951.53	766.763	0	0	0	0	89.4002	0	0	74.9818	36.7843	138.948	170.327	122.907	332.227	314.088	37.4783	86.076	287.387	115.339	145.581		0	0	0	0	0	0	0	0	0	167.561	119.805	90.5012	48.2531	0	0	188.789	74.6764	34.0662	43.1116
U076	Leukaemia	2523.93	1354.71	1169.22	35.7743	51.3567	0	0	44.7001	0	97.1508	181.81	147.44	33.095	131.241	136.205	121.489	58.6284	72.7892	78.0346	89.207	75.7878	0		0	121.241	47.914	30.4854	45.2892	0	0	56.5103	104.825	58.425	0	35.2827	140.571	103.116	155.81	128.086	87.3396	26.562	27.7669
U077	Other malignant neoplasms	6435.5	3649.35	2786.16	0	0	0	0	178.8	213.919	100.407	0	83.6593	143.186	206.192	440.948	197.695	333.321	534.501	510.165	468.813	75.4866	162.253		0	0	68.4879	0	0	48.031	81.2323	80.7754	41.5595	0	166.019	91.9449	196.039	465.434	432.789	629.386	211.183	116.817	156.459	0
	Ill-defined cancer	2119.81	1299.54	820.271	0	0	0	0	0	0	0	0	88.4122	100.096	177.378	44.4918	198.449	86.3664	220.958	185.23	113.85	38.2034	46.1052		0	0	0	0	0	0	0	0	0	116.85	57.8096	210.351	101.398	87.0658	44.7871	119.852	0	40.1683	41.9905	0
U078	Other neoplasms	2538.56	1408.14	1130.43	0	145.72	0	0	44.7001	39.8276	38.5524	32.0871	62.9647	0	92.0785	100.67	121.818	74.2131	226.929	130.386	99.6952	152.389	46.1052		0	0	0	0	0	48.031	31.19	56.0241	31.9145	318.685	41.9609	77.4568	86.8278	63.1964	145.814	107.258	31.9564	29.156	60.9573
U079	Diabetes mellitus	22903.8	7998.46	14905.4	0	0	0	0	0	0	0	36.1227	45.0389	258.538	425.028	569.166	879.281	885.459	1273.67	1544.51	1025.46	499.017	557.168		0	56.4407	0	0	0	31.692	70.2254	56.0241	190.389	354.784	630.18	875.167	1302.8	1790.19	2379.85	2315.66	2601.9	1555.02	695.038
U080	Endocrine disorders	4406.79	2025.32	2381.47	0	0	81.0592	0	140.12	0	0	142.054	89.4759	211.362	181.59	190.742	47.5022	84.0721	182.328	227.163	122.891	236.432	88.5298		152.017	0	0	95.1041	45.2892	144.093	0	0	137.379	0	298.964	260.917	96.5062	271.976	325.466	205.636	135.549	125.947	86.6233
U081	Neuro-psychiatric conditions	6539.42	3600.08	2939.34	0	51.3567	0	76.7316	160.289	147.71	293.707	157.956	209.461	434.294	321.064	197.536	193.666	129.108	372.801	202.889	290.847	86.9739	273.692		152.017	131.532	0	33.333	136.454	48.031	65.8552	148.707	156.933	126.98	41.7984	88.8607	10.248	95.161	454.22	233.203	263.873	274.296	477.837
U082	Unipolar major depression	168.246	86.0875	82.1588	0	0	0	0	0	0	0	0	0	0	0	0	0	0	0	86.0875	0	0	0		0	0	0	0	0	0	0	0	0	0	0	0	0	0	0	0	0	40.1683	41.9905
U083	Bipolar disorder	0	0	0	0	0	0	0	0	0	0	0	0	0	0	0	0	0	0	0	0	0	0		0	0	0	0	0	0	0	0	0	0	0	0	0	0	0	0	0	0	0
U084	Schizophrenia	195.217	162.869	32.3482	0	0	0	0	0	0	0	28.9509	0	0	43.4862	0	36.6372	0	28.9412	0	24.8535	0	0		0	0	0	0	0	0	0	0	0	32.3482	0	0	0	0	0	0	0	0	0
U085	Epilepsy	1370.61	779.37	591.238	0	0	0	0	44.7001	93.6915	115.209	0	62.7208	108.559	0	44.4918	87.9509	42.0361	31.9521	31.1221	54.8783	0	62.0576		0	0	0	33.333	0	48.031	0	92.6833	63.5816	35.7135	41.7984	38.5784	0	31.4758	48.2888	33.2133	95.4979	29.0431	0
U086	Alcohol use	878.909	695.124	183.785	0	0	0	0	0	0	72.2706	17.0489	25.0914	194.975	64.5467	62.3215	69.0775	42.7418	60.61	49.8016	29.272	7.36687	0		0	0	0	0	0	0	0	56.0241	46.6755	9.52478	0	0	10.248	0	0	0	53.2158	0	8.09716
U087	Dementia and other degenerative and hereditary CNS disorders	928.936	383.419	545.517	0	0	0	0	0	0	0	0	0	0	0	44.4918	0	0	0	35.8773	123.683	79.6071	99.7598		0	0	0	0	0	0	0	0	0	0	0	0	0	18.1425	0	57.432	81.4225	143.524	244.996
U088	Parkinson disease	464.009	229.676	234.333	0	0	0	0	0	0	0	0	0	0	0	0	0	0	183.571	0	0	0	46.1052		0	0	0	0	0	0	0	0	0	0	0	0	0	0	234.333	0	0	0	0
U089	Multiple sclerosis	0	0	0	0	0	0	0	0	0	0	0	0	0	0	0	0	0	0	0	0	0	0		0	0	0	0	0	0	0	0	0	0	0	0	0	0	0	0	0	0	0
U090	Drug use	333.762	284.368	49.3939	0	0	0	0	0	0	106.227	44.2065	43.3733	0	0	46.2308	0	44.3304	0	0	0	0	0		0	0	0	0	0	0	0	0	0	49.3939	0	0	0	0	0	0	0	0	0
U091	Post-traumatic stress disorder	0	0	0	0	0	0	0	0	0	0	0	0	0	0	0	0	0	0	0	0	0	0		0	0	0	0	0	0	0	0	0	0	0	0	0	0	0	0	0	0	0
U092	Obsessive-compulsive disorders	0	0	0	0	0	0	0	0	0	0	0	0	0	0	0	0	0	0	0	0	0	0		0	0	0	0	0	0	0	0	0	0	0	0	0	0	0	0	0	0	0
U093	Panic disorder	0	0	0	0	0	0	0	0	0	0	0	0	0	0	0	0	0	0	0	0	0	0		0	0	0	0	0	0	0	0	0	0	0	0	0	0	0	0	0	0	0
U094	Sleep disordes	0	0	0	0	0	0	0	0	0	0	0	0	0	0	0	0	0	0	0	0	0	0		0	0	0	0	0	0	0	0	0	0	0	0	0	0	0	0	0	0	0
U095	Migraine	0	0	0	0	0	0	0	0	0	0	0	0	0	0	0	0	0	0	0	0	0	0		0	0	0	0	0	0	0	0	0	0	0	0	0	0	0	0	0	0	0
U096	Mental Retardation	66.9457	66.9457	0	0	0	0	0	0	0	0	0	0	0	66.9457	0	0	0	0	0	0	0	0		0	0	0	0	0	0	0	0	0	0	0	0	0	0	0	0	0	0	0
U097	Other neuropsychiatric disorders	2132.79	912.222	1220.57	0	51.3567	0	76.7316	115.589	54.0182	0	67.7494	78.2751	130.76	146.085	0	0	0	67.7267	0	58.1608	0	65.7696		152.017	131.532	0	0	136.454	0	65.8552	0	46.6755	0	0	50.2824	0	45.5427	171.598	142.558	33.7367	61.5606	182.753
U098	Sense organ diseases	82.1588	0	82.1588	0	0	0	0	0	0	0	0	0	0	0	0	0	0	0	0	0	0	0		0	0	0	0	0	0	0	0	0	0	0	0	0	0	0	0	0	40.1683	41.9905
U099	Glaucoma	0	0	0	0	0	0	0	0	0	0	0	0	0	0	0	0	0	0	0	0	0	0		0	0	0	0	0	0	0	0	0	0	0	0	0	0	0	0	0	0	0
U100	Cataracts	0	0	0	0	0	0	0	0	0	0	0	0	0	0	0	0	0	0	0	0	0	0		0	0	0	0	0	0	0	0	0	0	0	0	0	0	0	0	0	0	0
U101	Presbyopia	0	0	0	0	0	0	0	0	0	0	0	0	0	0	0	0	0	0	0	0	0	0		0	0	0	0	0	0	0	0	0	0	0	0	0	0	0	0	0	0	0
U102	Deafness	0	0	0	0	0	0	0	0	0	0	0	0	0	0	0	0	0	0	0	0	0	0		0	0	0	0	0	0	0	0	0	0	0	0	0	0	0	0	0	0	0
U103	Other sense organ disorders	82.1588	0	82.1588	0	0	0	0	0	0	0	0	0	0	0	0	0	0	0	0	0	0	0		0	0	0	0	0	0	0	0	0	0	0	0	0	0	0	0	0	40.1683	41.9905
U104	Cardiovascular diseases	98387.9	50807.9	47580	245.724	51.3567	0	91.8515	87.1286	363.408	443.746	868.675	1324.64	1877.96	3048.92	3698.59	4539.1	4795.83	6269.66	6902.57	6595.57	4545.68	5057.49		0	0	0	0	145.143	81.0205	113.498	317.552	670.557	906.898	1547.85	2168.56	2585.36	2897.07	4279.18	6894.91	7372.05	7416.94	10183.4
U105	Rheumatic heart disease	2989.5	1259.42	1730.09	0	0	0	0	0	0	0	50.8593	0	237.348	288.66	44.4918	190.009	0	43.5668	315.276	89.207	0	0		0	0	0	0	0	0	0	156.485	368.725	175.275	59.9024	251.412	144.759	0	164.022	205.188	161.237	43.0825	0
U106	Hypertensive disease	9028.46	3844.49	5183.97	0	0	0	0	0	0	0	0	37.8838	249.602	43.4862	169.743	339.317	326.34	439.489	449.482	622.003	532.929	634.219		0	0	0	0	0	0	37.532	0	0	86.2849	59.9024	236.695	237.596	235.659	487.764	1249.1	800.445	717.685	1035.3
U107	Ischaemic heart disease	29840.4	15888	13952.5	0	0	0	0	0	0	182.8	253.863	293.833	165.533	1202.88	1611.73	1767.69	1488.35	2522.97	2126.8	1671.47	1194.16	1405.86		0	0	0	0	0	0	0	49.0195	0	116.85	457.826	741.104	812.805	1037.13	1833.07	2014.88	2145.66	1795.29	2948.83
U108	Cerebrovascular disease	44642.1	23445.1	21197	0	0	0	91.8515	42.4285	154.681	48.7201	274.227	673.341	861.939	1212.61	1665.67	1723.59	2468.63	2657.95	3310.84	3596.44	2100.28	2561.94		0	0	0	0	99.8538	48.031	39.416	0	133.682	369.624	850.412	750.216	972.49	1385.08	1374.44	2936.83	3420.07	3938.54	4878.26
U109	Inflammatory heart diseases	1890.76	1009.23	881.534	122.862	51.3567	0	0	0	0	88.169	0	0	54.0583	0	44.4918	233.233	231.249	0	49.5712	62.9971	0	71.2385		0	0	0	0	0	0	0	56.0241	46.6755	58.425	59.9024	138.854	176.44	0	122.636	0	0	109.762	112.816
U110	Other cardiac diseases	1965.4	966.278	999.118	0	0	0	0	0	45.82	0	62.0411	0.580977	9.19212	56.9652	70.0005	30.8675	148.274	165.637	170.586	60.0989	65.5763	80.6392		0	0	0	0	45.2892	0.989476	36.5503	0	0.473913	51.045	59.9024	50.2824	144.759	108.601	69.811	203.272	181.443	46.47	0.22932
	Ill-defined cardiovascular disease	8031.29	4395.38	3635.91	122.862	0	0	0	44.7001	162.907	124.057	227.685	319	300.288	244.323	92.4617	254.392	132.991	440.042	480.009	493.349	652.723	303.593		0	0	0	0	0	32	0	56.0241	121	49.3939	0	0	96.5062	130.599	227.437	285.639	663.195	766.112	1208
U111	Respiratory diseases	23605	17128.4	6476.6	0	0	0	53.6016	0	54.0182	0	318.477	343.475	323.808	408.005	578.41	545.865	1135.5	2364.01	2973.28	2485.56	2702.92	2841.46		0	0	11.5199	73.4374	0	0	63.6161	124.816	6.99043	152.139	9.19097	8.48294	284.286	614.403	619.807	1262.1	1456.12	935.798	853.893
U112	Chronic obstructive pulmonary disease	18718.6	14001.8	4716.82	0	0	0	53.6016	0	54.0182	0	94.654	0	53.5808	332.589	143.48	489.469	1037.34	2156.23	2777.44	2290.23	2219.43	2299.78		0	0	0	0	0	0	0	0	0	0	0	0	275.837	555.018	528.795	1106.96	1029.73	774.619	445.86
U113	Asthma	919.142	498.727	420.415	0	0	0	0	0	0	0	50.8593	13.7916	77.9293	31.9305	7.3501	8.8942	14.0959	85.7221	27.3736	90.5032	42.5168	47.7601		0	0	11.5199	0	0	0	0	6.79333	6.99043	15.706	9.19097	8.48294	8.44928	13.8423	42.7233	81.219	93.7235	31.9312	89.8432
U114	Other respiratory diseases	3967.2	2627.84	1339.36	0	0	0	0	0	0	0	172.964	329.684	192.298	43.4862	427.58	47.5022	84.0721	122.064	168.464	104.823	440.978	493.924		0	0	0	73.4374	0	0	63.6161	118.023	0	136.433	0	0	0	45.5427	48.2888	73.9157	332.666	129.247	318.19
U115	Digestive diseases	27700.3	17963.5	9736.72	0	0	0	80.6121	0	0	523.01	456.315	1215.64	2632.83	1750.3	1687.83	1361.74	1319.03	1113.74	1746.79	1700.8	824.05	1550.86		241.398	0	81.194	66.1457	0	0	48.1514	61.3066	186.702	816.568	309.266	427.545	757.586	991.696	945.733	1253.1	1443.18	899.905	1207.24
U116	Peptic ulcer	2195.28	1002.21	1193.08	0	0	0	0	0	0	30.5824	0	24.9739	28.8172	0	44.4918	0	51.05	112.579	99.1397	153.86	173.453	283.26		0	0	0	0	0	0	0	0	0	58.425	0	0	30.6001	50.1317	74.0768	169.205	171.476	224.936	414.224
U117	Cirrhosis of the liver	16971.2	12613.7	4357.48	0	0	0	0	0	0	373.392	256.847	1097.03	2271.57	1544.82	1361.76	1314.23	901.131	721.904	1114.41	894.509	255.988	506.111		0	0	0	0	0	0	0	0	186.702	758.143	179.707	427.545	463.123	547.35	461.782	435.919	608.674	189.489	99.0423
U118	Appendicitis	464.111	100.919	363.192	0	0	0	0	0	0	0	0	0	0	0	0	0	0	0	0	0	54.8135	46.1052		0	0	0	66.1457	0	0	0	61.3066	0	0	0	0	0	62.4603	64.2597	65.9081	0	0	43.1116
U119	Other digestive diseases	8069.69	4246.71	3822.98	0	0	0	80.6121	0	0	119.035	199.468	93.6416	332.445	205.476	281.577	47.5022	366.845	279.26	533.244	652.429	339.796	715.381		241.398	0	81.194	0	0	0	48.1514	0	0	0	129.559	0	263.863	331.754	345.614	582.068	663.034	485.48	650.862
U120	Genito-urinary diseases	20365	9852.68	10512.3	0	0	0	0	0	108.036	175.705	145.472	196.955	323.348	258.406	695.61	950.878	1163.77	738.848	954.888	1273.72	1194.51	1672.53		0	0	0	0	172.602	0	236.832	56.0241	203.089	292.986	468.273	614.264	792.562	801.176	1458.3	1418.21	1557.26	1032.09	1408.6
U121	Nephritis and nephrosis	13256.7	5790.67	7466.06	0	0	0	0	0	108.036	175.705	145.472	90.0778	323.348	258.406	474.802	536.839	784.848	632.276	379.024	710.349	574.113	597.372		0	0	0	0	172.602	0	236.832	56.0241	93.7271	164.14	183.629	386.052	372.243	693.567	1058.02	1241.84	1019.79	731.036	1056.56
U122	Benign prostatic hypertrophy	1289.38	1289.38	0	0	0	0	0	0	0	0	0	0	0	0	0	0	42.0361	0	304.414	149.534	223.658	569.742		0	0	0	0	0	0	0	0	0	0	0	0	0	0	0	0	0	0	0
U123	Other genitourinary system diseases	5818.84	2772.63	3046.21	0	0	0	0	0	0	0	0	106.877	0	0	220.807	414.039	336.882	106.571	271.45	413.841	396.744	505.42		0	0	0	0	0	0	0	0	109.362	128.847	284.645	228.212	420.319	107.608	400.28	176.365	537.476	301.053	352.046
U124	Skin diseases	917.917	285.935	631.982	0	0	0	0	0	0	0	0	0	0	43.4862	0	29.8013	23.6152	43.5668	0	40.4325	82.1721	22.861		0	0	0	0	0	0	0	0	0	58.425	0	56.8466	48.2531	23.1903	48.2888	85.8988	46.9065	64.4805	199.692
U125	Musculo-skeletal diseases	6400.56	2709.21	3691.34	0	0	0	0	0	54.0182	96.6478	0	31.9816	0	227.363	177.967	190.548	236.054	287.265	500.689	153.003	285.622	468.054		0	0	0	0	90.5783	166.635	141.807	224.096	46.6755	233.7	119.805	147.371	232.396	170.3	292.778	376.574	385.231	291.976	771.419
U126	Rheumatoid arthritis	491.69	349.605	142.085	0	0	0	0	0	0	0	0	0	0	183.877	0	47.5022	0	0	118.226	0	0	0		0	0	0	0	0	0	0	0	0	0	0	0	48.2531	45.5427	48.2888	0	0	0	0
U127	Osteoarthritis	641.445	421.782	219.663	0	0	0	0	0	0	0	0	0	0	0	0	0	0	43.5668	219.843	0	48.7803	109.592		0	0	0	0	0	0	0	0	0	0	0	0	0	0	0	0	112.431	0	107.232
U128	Gout	803.538	566.785	236.753	0	0	0	0	0	0	0	0	31.9816	0	0	133.475	41.25	32.6874	32.5851	113.049	83.9481	97.8087	0		0	0	0	0	0	0	0	0	0	0	0	0	39.1865	0	0	135.485	32.4632	29.6184	0
U129	Low back pain	0	0	0	0	0	0	0	0	0	0	0	0	0	0	0	0	0	0	0	0	0	0		0	0	0	0	0	0	0	0	0	0	0	0	0	0	0	0	0	0	0
U130	Other musculoskeletal	4463.88	1371.04	3092.84	0	0	0	0	0	54.0182	96.6478	0	0	0	43.4862	44.4918	101.796	203.367	211.113	49.5712	69.0552	139.033	358.462		0	0	0	0	90.5783	166.635	141.807	224.096	46.6755	233.7	119.805	147.371	144.957	124.757	244.489	241.089	240.337	262.358	664.187
U131	Congenital anomalies	5336.63	2908.5	2428.13	2193.82	296.698	0	0	146.192	108.036	62.0285	101.719	0	0	0	0	0	0	0	0	0	0	0		1653.62	353.36	0	0	69.2069	85.1006	0	0	97.8298	0	59.5888	62.0761	0	0	0	47.3497	0	0	0
U132	Abdominal wall defect	0	0	0	0	0	0	0	0	0	0	0	0	0	0	0	0	0	0	0	0	0	0		0	0	0	0	0	0	0	0	0	0	0	0	0	0	0	0	0	0	0
U133	Anencephaly	338.286	122.862	215.424	122.862	0	0	0	0	0	0	0	0	0	0	0	0	0	0	0	0	0	0		215.424	0	0	0	0	0	0	0	0	0	0	0	0	0	0	0	0	0	0
U134	Anorectal atresia	220.241	220.241	0	220.241	0	0	0	0	0	0	0	0	0	0	0	0	0	0	0	0	0	0		0	0	0	0	0	0	0	0	0	0	0	0	0	0	0	0	0	0	0
U135	Cleft lip	0	0	0	0	0	0	0	0	0	0	0	0	0	0	0	0	0	0	0	0	0	0		0	0	0	0	0	0	0	0	0	0	0	0	0	0	0	0	0	0	0
U136	Cleft palate	0	0	0	0	0	0	0	0	0	0	0	0	0	0	0	0	0	0	0	0	0	0		0	0	0	0	0	0	0	0	0	0	0	0	0	0	0	0	0	0	0
U137	Oesophageal atresia	0	0	0	0	0	0	0	0	0	0	0	0	0	0	0	0	0	0	0	0	0	0		0	0	0	0	0	0	0	0	0	0	0	0	0	0	0	0	0	0	0
U138	Renal agenesis	220.241	220.241	0	220.241	0	0	0	0	0	0	0	0	0	0	0	0	0	0	0	0	0	0		0	0	0	0	0	0	0	0	0	0	0	0	0	0	0	0	0	0	0
U139	Down syndrome	714.728	474.249	240.479	474.249	0	0	0	0	0	0	0	0	0	0	0	0	0	0	0	0	0	0		0	240.479	0	0	0	0	0	0	0	0	0	0	0	0	0	0	0	0	0
U140	Congenital heart anomalies	1998.06	1363.35	634.711	866.074	126.982	0	0	98.5142	108.036	62.0285	101.719	0	0	0	0	0	0	0	0	0	0	0		304.035	56.4407	0	0	69.2069	45.1227	0	0	97.8298	0	0	62.0761	0	0	0	0	0	0	0
U141	Spina bifida	0	0	0	0	0	0	0	0	0	0	0	0	0	0	0	0	0	0	0	0	0	0		0	0	0	0	0	0	0	0	0	0	0	0	0	0	0	0	0	0	0
U142	Other Congenital anomalies	1845.07	507.55	1337.52	290.156	169.716	0	0	47.6783	0	0	0	0	0	0	0	0	0	0	0	0	0	0		1134.16	56.4407	0	0	0	39.9779	0	0	0	0	59.5888	0	0	0	0	47.3497	0	0	0
U143	Oral conditions	451.896	272.917	178.979	0	0	0	0	0	0	0	0	0	0	86.9724	0	0	0	0	49.5712	0	0	136.373		0	0	0	0	0	0	0	0	0	0	0	0	0	45.5427	0	0	0	0	133.437
U144	Dental caries	0	0	0	0	0	0	0	0	0	0	0	0	0	0	0	0	0	0	0	0	0	0		0	0	0	0	0	0	0	0	0	0	0	0	0	0	0	0	0	0	0
U145	Periodontal disease	0	0	0	0	0	0	0	0	0	0	0	0	0	0	0	0	0	0	0	0	0	0		0	0	0	0	0	0	0	0	0	0	0	0	0	0	0	0	0	0	0
U146	Edentulism	0	0	0	0	0	0	0	0	0	0	0	0	0	0	0	0	0	0	0	0	0	0		0	0	0	0	0	0	0	0	0	0	0	0	0	0	0	0	0	0	0
U147	Other oral diseases	451.896	272.917	178.979	0	0	0	0	0	0	0	0	0	0	86.9724	0	0	0	0	49.5712	0	0	136.373		0	0	0	0	0	0	0	0	0	0	0	0	0	45.5427	0	0	0	0	133.437
U148	Injuries	57073.8	43910	13163.9	173.232	914.236	1040.35	1182.16	4374.11	5488.46	4800.06	3861.28	3785.97	3826.64	3328.2	3053.35	1889.65	1615.9	1264.32	1269.33	1030.8	656.85	355.059		0	569.299	703.928	773.94	781.419	731.809	471.361	631.677	1132.52	509.524	781.346	564.416	585.237	493.837	927.141	554.303	620.035	983.255	1348.84
U149	Unintentional injuries	42639.4	32015.2	10624.1	173.232	914.236	1040.35	1044.74	3789.47	3904.06	3146.86	2333.55	2644.73	2440.46	2360.87	2130.29	1421.51	1145.74	797.304	876.43	848.792	656.85	345.753		0	512.859	703.928	773.94	726.51	436.161	334.189	215.156	577.84	463.93	602.492	454.628	475.884	398.903	723.882	412.864	550.991	920.261	1339.73
U150	Motor vehicle accidents	25316.3	20760.9	4555.39	50.3701	293.44	234.218	869.217	3414.7	3490.28	2463.44	1569.02	1815.62	1301.07	1723.51	1136.51	563.78	458.587	418.716	429.248	293.685	195.548	39.9561		0	364.956	163.073	465.443	593.946	408.787	223.649	215.156	391.389	137.966	401.082	249.598	293.201	167.138	228.265	85.5382	85.7173	80.4816	0
U151	Poisonings	243.278	167.525	75.7537	0	0	0	0	0	0	0	0	0	0	43.4862	124.038	0	0	0	0	0	0	0		0	0	0	0	0	0	0	0	0	0	0	0	0	0	0	0	75.7537	0	0
U152	Falls	6281.17	3257.86	3023.31	0	0	0	0	57.9142	0	0	258.787	343.075	341.56	86.9724	333.913	375.182	489.334	55.331	206.93	136.723	357.211	214.928		0	0	0	0	45.2892	0	0	0	46.6755	116.85	119.805	66.8056	133.081	100.049	320.884	230.06	265.223	546.017	1032.57
U153	Fires	0	0	0	0	0	0	0	0	0	0	0	0	0	0	0	0	0	0	0	0	0	0		0	0	0	0	0	0	0	0	0	0	0	0	0	0	0	0	0	0	0
U154	Drownings	5149.3	4083.06	1066.24	0	620.796	725.072	140.189	174.213	204.85	309.893	330.075	242.89	334.327	187.448	129.446	261.067	41.375	123.737	80.3484	141.68	35.6565	0		0	147.903	394.103	129.084	45.2892	0	80.2117	0	0	46.101	0	50.2824	49.6015	86.1734	0	0	0	37.4904	0
U155	Other unintentional injuries	5649.32	3745.86	1903.46	122.862	0	81.0592	35.338	142.641	208.93	373.526	175.664	243.144	463.503	319.462	406.378	221.477	156.444	199.521	159.904	276.705	68.4339	90.8686		0	0	146.752	179.414	41.9853	27.3743	30.329	0	139.776	163.013	81.605	87.9416	0	45.5427	174.733	97.2659	124.297	256.272	307.158
U156	Intentional injuries	14147.5	11663.3	2484.16	0	0	0	137.418	584.638	1584.4	1641.68	1467.29	1131.84	1375.33	909.329	878.57	468.14	460.547	457.43	392.897	173.776	0	0		0	56.4407	0	0	54.9091	295.648	137.172	416.521	554.68	45.594	178.854	109.788	109.353	94.9344	203.259	131.478	49.9517	45.5743	0
U157	Self-inflicted injuries	8399.99	6595.34	1804.65	0	0	0	56.8056	194.36	801.08	606.153	804.605	668.09	843.578	618.661	448.192	364.862	377.591	294.262	343.326	173.776	0	0		0	0	0	0	0	224.047	97.5073	321.055	432.922	0	125.492	60.537	60.2968	94.9344	203.259	89.076	49.9517	45.5743	0
U158	Homicide	5632.2	4952.69	679.505	0	0	0	80.6121	390.278	783.322	1035.53	590.795	420.375	531.757	290.668	430.378	103.278	82.956	163.168	49.5712	0	0	0		0	56.4407	0	0	54.9091	71.6011	39.6648	95.4657	121.758	45.594	53.3623	49.2514	49.056	0	0	42.402	0	0	0
U159	War	43.3733	43.3733	0	0	0	0	0	0	0	0	0	43.3733	0	0	0	0	0	0	0	0	0	0		0	0	0	0	0	0	0	0	0	0	0	0	0	0	0	0	0	0	0
U160	Other Intentional injuries	71.8913	71.8913	0	0	0	0	0	0	0	0	71.8913	0	0	0	0	0	0	0	0	0	0	0		0	0	0	0	0	0	0	0	0	0	0	0	0	0	0	0	0	0	0
U161	Ill-defined diseases	287.02	231.442	55.5783	0	0	0	0	0	0	11.5169	60.4448	9.40485	10.8522	58.0024	44.4918	0	9.61238	9.5823	0	8.22888	0	9.3054		0	0	0	0	0	0	0	0	0	0	0	0	0	0	0	9.96052	19.0929	17.4198	9.10501
U162	Ill-defined injuries/accidents	23241.4	9732.54	13508.8	0	0	0	0	102.483	121.573	179.709	344.694	282.276	275.833	117.65	396.274	404.876	329.621	767.13	524.529	761.87	1607.39	3516.63		238.65	0	0	51.0719	0	0	0	0	0	54.7192	64.0423	50.2824	48.2531	45.5427	443.887	1040.8	1361.6	2580.94	7529.04

## Sheet: Annex Table 4
Annex Table 4: Mortality estimates by age, sex and cause in Thailand, 2005; based on corrections for completeness of death registration and adjustments to cause of death distributions using the Global Burden of Disease study methods.
Deaths by age, sex and cause, Thailand 2005
Cause	Calculate totals	TOTAL_both	Total_M	TOTAL_F	M00	M01	M05	M10	M15	M20	M25	M30	M35	M40	M45	M50	M55	M60	M65	M70	M75	M80	M85		F00	F01	F05	F10	F15	F20	F25	F30	F35	F40	F45	F50	F55	F60	F65	F70	F75	F80	F85
U000	All Causes	447104	254696	192407	7408.72	1670.63	1692.47	1758.01	5699.44	7444.8	9593.74	12591.2	14753.9	16186.6	17148.9	17043.5	17211.7	18072.5	22295.1	23978.7	22563.1	17096.9	20486.5		5857.1	1344.76	1175.88	1195.75	1651.45	2262.37	4227.97	5576.45	6431.98	7479.97	8873.15	9475.04	11026.6	12837.5	17297.2	21265.4	22640.1	20733	31055.7
U001	Communicable, maternal, perinatal and nutritional conditions	79174	45770.6	33403.4	4223.83	152.895	490.1	262.284	321.009	703.001	2649.87	5924.81	6235.59	4201.78	4050.42	1926.63	2085.61	1247.93	1961	1916.05	2328.83	2130.78	2958.17		2754.79	90.9091	205.669	97.0667	163.701	844.582	2770.93	3384.62	2516.12	2376.23	1406.18	792.936	460.116	804.217	1307.96	2099.05	2514.07	3230.49	5583.73
U002	Infectious and parasitic diseases	55983.2	33981.5	22001.7	253.928	89.3333	490.1	262.284	282.132	656.02	2538.12	5545.26	5886.83	3921.2	3623.91	1636.98	1451.55	864.122	1513.96	1133.22	1122.3	1249.62	1460.66		70.9333	45.4545	205.669	97.0667	163.701	844.582	2503.32	3245.58	2516.12	2282.12	1204	657.853	193.028	719.809	757.858	1456.74	1257.85	1775.58	2004.4
U003	Tuberculosis	7230.24	4742.61	2487.63	0	0	0	0	0	0	74.7573	198.096	222.098	260.623	245.353	430.72	368.607	356.178	385.784	544.523	613.779	416.881	625.211		0	0	0	0	0	38.6818	0	61.2033	69.4247	36.3335	212.598	200.109	35.1391	157.059	303.724	365.611	374.925	360.558	272.261
U004	Sexually transmitted diseases excluding HIV	151.411	109.207	42.204	0	0	0	0	0	0	0	109.207	0	0	0	0	0	0	0	0	0	0	0		0	0	0	0	0	0	0	0	0	0	0	0	0	42.204	0	0	0	0	0
U005	Syphilis	109.207	109.207	0	0	0	0	0	0	0	0	109.207	0	0	0	0	0	0	0	0	0	0	0		0	0	0	0	0	0	0	0	0	0	0	0	0	0	0	0	0	0	0
U006	Chlamydia	0	0	0	0	0	0	0	0	0	0	0	0	0	0	0	0	0	0	0	0	0	0		0	0	0	0	0	0	0	0	0	0	0	0	0	0	0	0	0	0	0
U007	Gonorrhoea	0	0	0	0	0	0	0	0	0	0	0	0	0	0	0	0	0	0	0	0	0	0		0	0	0	0	0	0	0	0	0	0	0	0	0	0	0	0	0	0	0
U008	Other STDs	42.204	0	42.204	0	0	0	0	0	0	0	0	0	0	0	0	0	0	0	0	0	0	0		0	0	0	0	0	0	0	0	0	0	0	0	0	42.204	0	0	0	0	0
U009	HIV	33114	21062.4	12051.5	0	44.6667	419.6	155.739	96.2783	567.055	2463.36	5001.19	5088.4	3147.12	2462.18	439.029	661.271	196.411	274.439	45.6667	0	0	0		70.9333	0	128.669	97.0667	0	658.904	2196.33	3057.09	2409.11	2151.69	724.171	229.049	0	84.4079	90.0329	34.2671	42.069	77.7475	0
U010	Diarrhoeal diseases	5034.16	2278.08	2756.08	0	0	0	0	46.6517	0	0	38.4221	153.498	47.5166	94.3704	121.731	90.6516	39.2822	228.927	242.727	166.496	414.551	593.253		0	0	0	0	0	38.6818	0	37.0497	0	0	99.7212	0	42.5433	104.292	73.9194	406.546	507.041	416.982	1029.31
U011	Childhood-cluster diseases	135.565	135.565	0	0	0	0	0	61.4474	0	0	0	0	0	74.1173	0	0	0	0	0	0	0	0		0	0	0	0	0	0	0	0	0	0	0	0	0	0	0	0	0	0	0
U012	Whooping cough	0	0	0	0	0	0	0	0	0	0	0	0	0	0	0	0	0	0	0	0	0	0		0	0	0	0	0	0	0	0	0	0	0	0	0	0	0	0	0	0	0
U013	Poliomyelitis	135.565	135.565	0	0	0	0	0	61.4474	0	0	0	0	0	74.1173	0	0	0	0	0	0	0	0		0	0	0	0	0	0	0	0	0	0	0	0	0	0	0	0	0	0	0
U014	Diphtheria	0	0	0	0	0	0	0	0	0	0	0	0	0	0	0	0	0	0	0	0	0	0		0	0	0	0	0	0	0	0	0	0	0	0	0	0	0	0	0	0	0
U015	Measles	0	0	0	0	0	0	0	0	0	0	0	0	0	0	0	0	0	0	0	0	0	0		0	0	0	0	0	0	0	0	0	0	0	0	0	0	0	0	0	0	0
U016	Tetanus	0	0	0	0	0	0	0	0	0	0	0	0	0	0	0	0	0	0	0	0	0	0		0	0	0	0	0	0	0	0	0	0	0	0	0	0	0	0	0	0	0
U017	Meningitis	496.257	176.926	319.331	57.2128	0	0	0	0	0	0	0	40.0053	0	38.0995	41.6084	0	0	0	0	0	0	0		0	0	0	0	36.4737	0	141.759	0	0	0	0	0	0	0	0	0	0	141.099	0
U018	Hepatitis B	2035.28	1325.38	709.896	0	0	0	0	0	0	0	89.7502	40.0053	229.25	353.649	162.634	0	113.342	197.346	0	0	0	139.408		0	0	0	0	0	108.314	0	0	0	47.0526	0	135.185	0	109.242	0	191.721	0	118.382	0
U019	Hepatitis C	41.6084	41.6084	0	0	0	0	0	0	0	0	0	0	0	0	41.6084	0	0	0	0	0	0	0		0	0	0	0	0	0	0	0	0	0	0	0	0	0	0	0	0	0	0
U020	Malaria	126.02	69.2222	56.7975	0	0	0	0	0	0	0	0	40.0053	0	0	0	0	0	0	0	0	0	29.2169		0	0	0	0	0	0	0	0	0	0	33.9027	0	0	22.8948	0	0	0	0	0
U021	Tropical-cluster diseases	0	0	0	0	0	0	0	0	0	0	0	0	0	0	0	0	0	0	0	0	0	0		0	0	0	0	0	0	0	0	0	0	0	0	0	0	0	0	0	0	0
U022	Trypanosomiasis	0	0	0	0	0	0	0	0	0	0	0	0	0	0	0	0	0	0	0	0	0	0		0	0	0	0	0	0	0	0	0	0	0	0	0	0	0	0	0	0	0
U023	Chagas disease	0	0	0	0	0	0	0	0	0	0	0	0	0	0	0	0	0	0	0	0	0	0		0	0	0	0	0	0	0	0	0	0	0	0	0	0	0	0	0	0	0
U024	Schistosomiasis	0	0	0	0	0	0	0	0	0	0	0	0	0	0	0	0	0	0	0	0	0	0		0	0	0	0	0	0	0	0	0	0	0	0	0	0	0	0	0	0	0
U025	Leishmaniasis	0	0	0	0	0	0	0	0	0	0	0	0	0	0	0	0	0	0	0	0	0	0		0	0	0	0	0	0	0	0	0	0	0	0	0	0	0	0	0	0	0
U026	lymphatic filariasis	0	0	0	0	0	0	0	0	0	0	0	0	0	0	0	0	0	0	0	0	0	0		0	0	0	0	0	0	0	0	0	0	0	0	0	0	0	0	0	0	0
U027	Onchocerciasis	0	0	0	0	0	0	0	0	0	0	0	0	0	0	0	0	0	0	0	0	0	0		0	0	0	0	0	0	0	0	0	0	0	0	0	0	0	0	0	0	0
U028	Leprosy	46.4194	46.4194	0	0	0	0	0	0	0	0	0	0	0	0	0	0	0	0	46.4194	0	0	0		0	0	0	0	0	0	0	0	0	0	0	0	0	0	0	0	0	0	0
U029	Dengue	158.1	81.1002	77	0	44.6667	0	36.4335	0	0	0	0	0	0	0	0	0	0	0	0	0	0	0		0	0	77	0	0	0	0	0	0	0	0	0	0	0	0	0	0	0	0
U030	Japanese encephalitis	0	0	0	0	0	0	0	0	0	0	0	0	0	0	0	0	0	0	0	0	0	0		0	0	0	0	0	0	0	0	0	0	0	0	0	0	0	0	0	0	0
U031	Trachoma	0	0	0	0	0	0	0	0	0	0	0	0	0	0	0	0	0	0	0	0	0	0		0	0	0	0	0	0	0	0	0	0	0	0	0	0	0	0	0	0	0
U032	Intestinal nematode infections	0	0	0	0	0	0	0	0	0	0	0	0	0	0	0	0	0	0	0	0	0	0		0	0	0	0	0	0	0	0	0	0	0	0	0	0	0	0	0	0	0
U033	Ascariasis	0	0	0	0	0	0	0	0	0	0	0	0	0	0	0	0	0	0	0	0	0	0		0	0	0	0	0	0	0	0	0	0	0	0	0	0	0	0	0	0	0
U034	Trichuriasis	0	0	0	0	0	0	0	0	0	0	0	0	0	0	0	0	0	0	0	0	0	0		0	0	0	0	0	0	0	0	0	0	0	0	0	0	0	0	0	0	0
U035	Ancylostomiasis and necatoriasis	0	0	0	0	0	0	0	0	0	0	0	0	0	0	0	0	0	0	0	0	0	0		0	0	0	0	0	0	0	0	0	0	0	0	0	0	0	0	0	0	0
U036	Other intestinal infections	0	0	0	0	0	0	0	0	0	0	0	0	0	0	0	0	0	0	0	0	0	0		0	0	0	0	0	0	0	0	0	0	0	0	0	0	0	0	0	0	0
U037	Other infectious diseases	7414.22	3913.01	3501.21	196.715	0	70.5	70.1111	77.7544	88.965	0	108.592	302.815	236.693	356.146	399.649	331.017	158.91	427.466	253.886	342.026	418.192	73.5697		0	45.4545	0	0	127.227	0	165.232	90.2381	37.5902	47.0526	133.611	93.5107	115.346	199.709	290.182	458.591	333.82	660.814	702.831
U038	Respiratory infections	14870	7335.9	7534.06	0	0	0	0	38.8772	46.9815	111.75	326.411	346.338	277.761	422.8	287.118	634.064	383.804	396.105	780.508	1124.94	836.239	1322.21		0	45.4545	0	0	0	0	77.71	45.119	0	94.1053	202.179	135.082	264.287	84.4079	452.736	642.309	1152.1	1256.43	3082.14
U039	Lower respiratory infections	14650.2	7277.47	7372.71	0	0	0	0	38.8772	46.9815	111.75	326.411	346.338	277.761	422.8	287.118	634.064	383.804	396.105	780.508	1124.94	836.239	1263.78		0	45.4545	0	0	0	0	77.71	45.119	0	94.1053	202.179	135.082	264.287	84.4079	452.736	642.309	1102.52	1206.81	3019.99
U040	Upper respiratory infections	219.783	58.4338	161.349	0	0	0	0	0	0	0	0	0	0	0	0	0	0	0	0	0	0	58.4338		0	0	0	0	0	0	0	0	0	0	0	0	0	0	0	0	49.5784	49.6206	62.1498
U041	Otitis media	0	0	0	0	0	0	0	0	0	0	0	0	0	0	0	0	0	0	0	0	0	0		0	0	0	0	0	0	0	0	0	0	0	0	0	0	0	0	0	0	0
U042	Maternal conditions	283.816	0	283.816	0	0	0	0	0	0	0	0	0	0	0	0	0	0	0	0	0	0	0		0	0	0	0	0	0	189.897	93.9191	0	0	0	0	0	0	0	0	0	0	0
U043	Maternal haemorrhage	51.2333	0	51.2333	0	0	0	0	0	0	0	0	0	0	0	0	0	0	0	0	0	0	0		0	0	0	0	0	0	51.2333	0	0	0	0	0	0	0	0	0	0	0	0
U044	Maternal sepsis	0	0	0	0	0	0	0	0	0	0	0	0	0	0	0	0	0	0	0	0	0	0		0	0	0	0	0	0	0	0	0	0	0	0	0	0	0	0	0	0	0
U045	Hypertensive disorders of pregnancy	93.9191	0	93.9191	0	0	0	0	0	0	0	0	0	0	0	0	0	0	0	0	0	0	0		0	0	0	0	0	0	0	93.9191	0	0	0	0	0	0	0	0	0	0	0
U046	Obstructed labour	0	0	0	0	0	0	0	0	0	0	0	0	0	0	0	0	0	0	0	0	0	0		0	0	0	0	0	0	0	0	0	0	0	0	0	0	0	0	0	0	0
U047	Abortion	138.663	0	138.663	0	0	0	0	0	0	0	0	0	0	0	0	0	0	0	0	0	0	0		0	0	0	0	0	0	138.663	0	0	0	0	0	0	0	0	0	0	0	0
U048	Other maternal conditions	0	0	0	0	0	0	0	0	0	0	0	0	0	0	0	0	0	0	0	0	0	0		0	0	0	0	0	0	0	0	0	0	0	0	0	0	0	0	0	0	0
U049	Conditions arising during the perinatal period	6660.1	3976.25	2683.86	3912.69	63.5621	0	0	0	0	0	0	0	0	0	0	0	0	0	0	0	0	0		2683.86	0	0	0	0	0	0	0	0	0	0	0	0	0	0	0	0	0	0
U050	Low birth weight	2132.42	1494.02	638.4	1494.02	0	0	0	0	0	0	0	0	0	0	0	0	0	0	0	0	0	0		638.4	0	0	0	0	0	0	0	0	0	0	0	0	0	0	0	0	0	0
U051	Birth asphyxia and birth trauma	2809.79	1048.07	1761.72	984.508	63.5621	0	0	0	0	0	0	0	0	0	0	0	0	0	0	0	0	0		1761.72	0	0	0	0	0	0	0	0	0	0	0	0	0	0	0	0	0	0
U052	Other conditions	1717.9	1434.16	283.733	1434.16	0	0	0	0	0	0	0	0	0	0	0	0	0	0	0	0	0	0		283.733	0	0	0	0	0	0	0	0	0	0	0	0	0	0	0	0	0	0
U053	Nutritional deficiencies	1376.85	476.885	899.96	57.2128	0	0	0	0	0	0	53.1381	2.41984	2.81289	3.70587	2.53644	0	0	50.9282	2.32097	81.5931	44.9154	175.301		0	0	0	0	0	0	0	0	0	0	0	0	2.8018	0	97.3632	0	104.115	198.482	497.199
U054	Protein-energy malnutrition	1293.12	400.921	892.201	0	0	0	0	0	0	0	50.6077	0	0	0	0	0	0	48.503	0	81.5931	44.9154	175.301		0	0	0	0	0	0	0	0	0	0	0	0	0	0	97.3632	0	99.1568	198.482	497.199
U055	Iodine deficiency	0	0	0	0	0	0	0	0	0	0	0	0	0	0	0	0	0	0	0	0	0	0		0	0	0	0	0	0	0	0	0	0	0	0	0	0	0	0	0	0	0
U056	Vitamin A deficiency	0	0	0	0	0	0	0	0	0	0	0	0	0	0	0	0	0	0	0	0	0	0		0	0	0	0	0	0	0	0	0	0	0	0	0	0	0	0	0	0	0
U057	Anaemia	0	0	0	0	0	0	0	0	0	0	0	0	0	0	0	0	0	0	0	0	0	0		0	0	0	0	0	0	0	0	0	0	0	0	0	0	0	0	0	0	0
U058	Other nutritional disorders	83.724	75.9643	7.75964	57.2128	0	0	0	0	0	0	2.53039	2.41984	2.81289	3.70587	2.53644	0	0	2.42515	2.32097	0	0	0		0	0	0	0	0	0	0	0	0	0	0	0	2.8018	0	0	0	4.95784	0	0
U059	Noncommunicable diseases	310397	164658	145739	2982.21	576.075	146.316	312.633	975.412	1162.98	2143.55	2753.56	4724.23	8136.24	9754.45	12037.8	13189.8	15233.4	19040.3	20800.9	19213.7	14321.1	17153		3102.31	630.326	297.861	361.586	706.514	648.85	932.757	1583.59	2787.56	4576.12	6710.61	8111.7	9969.19	11544.4	15054.2	18592.8	19496.7	16513.5	24118.9
U060	Malignant neoplasms	74687.3	41258.3	33429	103.319	44.6667	75.8156	0	330.023	307.086	434.095	407.866	1124.95	1984.38	2971.72	3935.54	4157.56	5188.48	5716.81	5215.07	4926.13	2592.01	1742.75		0	121.073	192.785	40.9658	36.4737	81.4487	150.928	579.275	1069.01	1416.6	3212.42	3326.36	3781.98	3794.06	3862.43	3657.17	3236.46	1995.13	2874.43
U061	Mouth and oropharynx cancers	4016.71	2353.89	1662.82	0	0	0	0	0	46.9815	0	51.6944	0	140.669	179.019	245.073	261.071	368.472	196.782	249.667	310.374	184.711	119.377		0	0	0	0	0	0	0	49.848	51.8562	0	48.2424	115.282	95.5621	148.175	102.538	92.685	337.353	161.121	460.162
U062	Oesophagus cancer	2047.37	1469.31	578.055	0	0	0	0	0	0	0	0	0	0	0	169.268	267.822	162.514	317.391	173.21	54.0815	253.345	71.6811		0	0	0	0	0	0	0	0	0	71.0761	0	0	0	59.3154	61.5697	0	163.705	64.4977	157.891
U063	Stomach cancer	2145.14	1201.75	943.393	0	0	0	0	0	0	0	0	0	47.5166	145.15	0	198.647	96.9584	207.882	272.264	233.329	0	0		0	0	0	0	0	0	0	54.6529	56.8547	64.8896	128.64	0	177.711	0	56.2107	38.2985	55.5245	238.537	72.074
U064	Colon and rectum cancers	6919.08	3798.51	3120.58	0	0	0	0	0	52.3694	55.875	37.5068	42.8625	98.5476	178.242	360.007	213.943	588.423	620.858	667.041	431.804	184.29	266.738		0	0	60.8612	0	0	0	0	0	37.6242	105.678	0	246.948	305.728	371.096	440.452	389.954	498.971	157.157	506.106
U065	Liver cancer	17455.7	11664.1	5791.59	0	0	75.8156	0	0	0	114.371	64.7353	314.79	729.787	1404.39	1616.55	1534.66	1638.61	1462.89	1119	789.708	574.539	224.238		0	0	0	0	0	0	0	31.2115	102.528	74.1152	833.723	600.884	636.137	670.13	885.681	633.679	464.65	383.18	475.67
U066	Pancreas cancer	1805.95	1066.76	739.194	0	0	0	0	0	0	0	0	0	0	0	83.2167	0	304.843	40.8154	194.596	261.778	144.104	37.404		0	0	0	0	0	0	0	0	0	0	48.2424	0	44.7947	378.225	0	68.5342	0	0	199.397
U067	Trachea, bronchus and lung cancers	13629.1	9458.96	4170.17	0	0	0	0	57.8828	0	55.875	0	353.547	402.043	438.05	721.333	662.418	1203.83	1862.29	1420.59	1382.61	583.749	314.748		0	0	0	0	0	42.7669	0	45.9691	47.8211	54.5794	288.101	453.904	646.256	258.8	727.833	560.45	401.787	447.963	193.934
U068	Melanoma and other skin cancers	797.918	377.994	419.924	0	0	0	0	0	0	0	0	0	92.1556	0	0	141.046	41.901	0	0	0	102.891	0		0	0	0	0	0	0	0	0	0	0	0	85.7033	0	129.431	67.1749	71.2599	66.3549	0	0
U069	Breast cancer	3307.77	0	3307.77	0	0	0	0	0	0	0	0	0	0	0	0	0	0	0	0	0	0	0		0	0	0	0	0	0	0	191.893	174.992	176.655	497.585	451.289	590.299	348.292	296.044	90.6396	237.023	0	253.061
U070	Cervix uteri cancer	6283.14	0	6283.14	0	0	0	0	0	0	0	0	0	0	0	0	0	0	0	0	0	0	0		0	0	0	0	0	0	49.9626	48.9077	444.615	594.69	985.214	905.428	714.346	798.797	476.591	541.781	367.027	291.288	64.4976
U071	Corpus uteri cancer	265.498	0	265.498	0	0	0	0	0	0	0	0	0	0	0	0	0	0	0	0	0	0	0		0	0	0	0	0	0	6.72354	0	0	15.6287	9.68193	84.4175	71.2513	42.204	13.5384	0	13.3731	0	8.67953
U072	Ovary cancer	530.841	0	530.841	0	0	0	0	0	0	0	0	0	0	0	0	0	0	0	0	0	0	0		0	0	0	0	0	0	0	0	0	0	96.4848	46.7554	89.5895	0	45.0164	34.2671	218.728	0	0
U073	Prostate cancer	1653.81	1618.56	35.2528	0	0	0	0	0	0	0	0	0	93.6836	0	0	42.8412	32.962	229.777	249.934	410.362	269.595	289.406		0	0	0	0	0	0	0	0	0	0	0	0	0	0	0	0	0	35.2528	0
U074	Bladder cancer	807.46	423.196	384.265	0	0	0	0	0	0	0	0	76.6932	0	0	0	84.7312	0	0	118.102	143.669	0	0		0	0	0	0	0	0	0	0	0	0	0	84.9159	0	0	66.5577	70.6052	0	0	162.186
U075	Lymphomas and multiple myeloma	3025.76	2204.01	821.746	0	0	0	0	77.7544	0	0	85.8394	49.0484	164.308	232.377	130.854	382.004	334.168	47.8027	94.7354	287.795	119.096	198.227		0	0	0	0	0	0	0	0	0	196.554	96.4848	108.614	47.7811	0	0	205.205	84.0935	44.5906	38.4225
U076	Leukaemia	2781.26	1518.5	1262.77	103.319	44.6667	0	0	38.8772	0	95.2913	168.091	183.168	45.5321	146.12	145.445	140.034	65.0174	78.088	85.603	85.2066	94.0392	0		0	121.073	54.3031	40.9658	36.4737	0	0	64.5397	104.73	62.7368	0	42.3441	153.434	106.153	156.412	143.922	98.3536	34.768	42.5562
U077	Other malignant neoplasms	7214.75	4102.76	3111.99	0	0	0	0	155.509	207.735	112.683	0	104.837	170.138	248.375	463.792	228.348	350.781	652.238	570.325	535.411	81.656	220.929		0	0	77.6204	0	0	38.6818	94.2423	92.2526	47.9846	0	180.018	99.8733	209.091	483.446	466.811	715.89	229.517	136.77	239.792
U078	Other neoplasms	2629.76	1460.86	1168.89	0	149.548	0	0	38.8772	51.2896	43.2658	36.7334	70.2574	0	91.8973	110.464	132.589	73.7657	228.063	125.027	101.827	169.854	37.404		0	0	0	0	0	38.6818	36.1854	45.119	36.8484	309.382	49.2163	82.2583	85.4683	66.4725	151.023	106.013	35.9863	36.0169	90.2225
U079	Diabetes mellitus	23969.3	8283.84	15685.4	0	0	0	0	0	0	0	41.3533	40.0053	277.368	410.289	581.269	913.354	897.026	1320.91	1572.13	1064.96	558.764	606.41		0	45.4545	0	0	0	37.0984	81.4726	45.119	203.521	330.246	629.055	882.91	1318.93	1774.7	2422.42	2457.43	2714.28	1739.44	1003.33
U080	Endocrine disorders	4541.2	2182.21	2358.99	0	0	70.5	0	165.639	0	0	149.275	99.8392	211.089	190.998	209.3	44.4236	78.5644	200.116	237.186	126.764	277.971	120.545		70.9333	0	0	127.799	36.4737	116.045	0	0	142.317	0	284.605	257.159	89.5895	263.277	346.296	209.32	144.346	142.62	128.211
U081	Neuro-psychiatric conditions	7023.62	3825.79	3197.84	0	44.6667	0	83.7551	171.927	145.054	315.878	180.828	223.471	448.433	335.367	195.118	196.232	132.596	402.17	218.8	307.318	102.255	321.919		70.9333	133.082	0	44.7924	146.944	38.6818	76.4025	150.972	148.592	148.952	49.0257	87.7252	10.8056	94.3945	478.774	254.858	280.554	325.879	656.469
U082	Unipolar major depression	204.609	92.8388	111.77	0	0	0	0	0	0	0	0	0	0	0	0	0	0	0	92.8388	0	0	0		0	0	0	0	0	0	0	0	0	0	0	0	0	0	0	0	0	49.6206	62.1498
U083	Bipolar disorder	0	0	0	0	0	0	0	0	0	0	0	0	0	0	0	0	0	0	0	0	0	0		0	0	0	0	0	0	0	0	0	0	0	0	0	0	0	0	0	0	0
U084	Schizophrenia	207.547	169.602	37.9454	0	0	0	0	0	0	0	33.1431	0	0	38.0995	0	39.8766	0	31.7647	0	26.7177	0	0		0	0	0	0	0	0	0	0	0	37.9454	0	0	0	0	0	0	0	0	0
U085	Epilepsy	1493.23	839.724	653.502	0	0	0	0	38.8772	98.0724	129.294	0	69.9853	122.029	0	41.6084	88.4487	39.2822	35.0694	33.5628	58.9947	0	84.4993		0	0	0	44.7924	0	38.6818	0	105.852	73.4114	41.8931	49.0257	40.9698	0	33.1075	45.0164	37.3337	107.541	35.8774	0
U086	Alcohol use	875.558	707.257	168.302	0	0	0	0	0	0	67.3693	19.5177	27.9976	192.669	71.4614	61.1728	67.9066	45.8056	59.5214	53.7072	31.4677	8.66117	0		0	0	0	0	0	0	0	45.119	37.5902	11.1729	0	0	10.8056	0	0	0	51.6293	0	11.9845
U087	Dementia and other degenerative and hereditary CNS disorders	1105.95	411.968	693.984	0	0	0	0	0	0	0	0	0	0	0	41.6084	0	0	0	38.691	127.614	93.5934	110.462		0	0	0	0	0	0	0	0	0	0	0	0	0	19.083	0	64.557	83.393	164.334	362.617
U088	Parkinson disease	486.123	238.884	247.238	0	0	0	0	0	0	0	0	0	0	0	0	0	0	201.48	0	0	0	37.404		0	0	0	0	0	0	0	0	0	0	0	0	0	0	247.238	0	0	0	0
U089	Multiple sclerosis	0	0	0	0	0	0	0	0	0	0	0	0	0	0	0	0	0	0	0	0	0	0		0	0	0	0	0	0	0	0	0	0	0	0	0	0	0	0	0	0	0
U090	Drug use	374.397	316.456	57.9406	0	0	0	0	0	0	119.215	50.6077	48.3969	0	0	50.7289	0	47.508	0	0	0	0	0		0	0	0	0	0	0	0	0	0	57.9406	0	0	0	0	0	0	0	0	0
U091	Post-traumatic stress disorder	0	0	0	0	0	0	0	0	0	0	0	0	0	0	0	0	0	0	0	0	0	0		0	0	0	0	0	0	0	0	0	0	0	0	0	0	0	0	0	0	0
U092	Obsessive-compulsive disorders	0	0	0	0	0	0	0	0	0	0	0	0	0	0	0	0	0	0	0	0	0	0		0	0	0	0	0	0	0	0	0	0	0	0	0	0	0	0	0	0	0
U093	Panic disorder	0	0	0	0	0	0	0	0	0	0	0	0	0	0	0	0	0	0	0	0	0	0		0	0	0	0	0	0	0	0	0	0	0	0	0	0	0	0	0	0	0
U094	Sleep disordes	0	0	0	0	0	0	0	0	0	0	0	0	0	0	0	0	0	0	0	0	0	0		0	0	0	0	0	0	0	0	0	0	0	0	0	0	0	0	0	0	0
U095	Migraine	0	0	0	0	0	0	0	0	0	0	0	0	0	0	0	0	0	0	0	0	0	0		0	0	0	0	0	0	0	0	0	0	0	0	0	0	0	0	0	0	0
U096	Mental Retardation	74.1173	74.1173	0	0	0	0	0	0	0	0	0	0	0	74.1173	0	0	0	0	0	0	0	0		0	0	0	0	0	0	0	0	0	0	0	0	0	0	0	0	0	0	0
U097	Other neuropsychiatric disorders	2202.09	974.939	1227.15	0	44.6667	0	83.7551	133.049	46.9815	0	77.5597	77.091	133.735	151.689	0	0	0	74.3341	0	62.5234	0	89.5537		70.9333	133.082	0	0	146.944	0	76.4025	0	37.5902	0	0	46.7554	0	42.204	186.519	152.968	37.9911	76.0468	219.718
U098	Sense organ diseases	111.77	0	111.77	0	0	0	0	0	0	0	0	0	0	0	0	0	0	0	0	0	0	0		0	0	0	0	0	0	0	0	0	0	0	0	0	0	0	0	0	49.6206	62.1498
U099	Glaucoma	0	0	0	0	0	0	0	0	0	0	0	0	0	0	0	0	0	0	0	0	0	0		0	0	0	0	0	0	0	0	0	0	0	0	0	0	0	0	0	0	0
U100	Cataracts	0	0	0	0	0	0	0	0	0	0	0	0	0	0	0	0	0	0	0	0	0	0		0	0	0	0	0	0	0	0	0	0	0	0	0	0	0	0	0	0	0
U101	Presbyopia	0	0	0	0	0	0	0	0	0	0	0	0	0	0	0	0	0	0	0	0	0	0		0	0	0	0	0	0	0	0	0	0	0	0	0	0	0	0	0	0	0
U102	Deafness	0	0	0	0	0	0	0	0	0	0	0	0	0	0	0	0	0	0	0	0	0	0		0	0	0	0	0	0	0	0	0	0	0	0	0	0	0	0	0	0	0
U103	Other sense organ disorders	111.77	0	111.77	0	0	0	0	0	0	0	0	0	0	0	0	0	0	0	0	0	0	0		0	0	0	0	0	0	0	0	0	0	0	0	0	0	0	0	0	49.6206	62.1498
U104	Cardiovascular diseases	105606	53077.3	52528.4	114.426	44.6667	0	100.259	95.2416	377.663	470.524	887.672	1365.31	1872.49	3044.05	3762.74	4576.51	4897.39	6496.23	7085.45	6796.27	4990.59	6099.82		0	0	0	0	139.067	77.2991	131.676	324.942	692.718	827.521	1529.25	2136.89	2580.01	2881.97	4337.48	7153.68	7803.87	8565.92	13346.1
U105	Rheumatic heart disease	3062.47	1293.29	1769.19	0	0	0	0	0	0	0	44.8751	0	253.548	309.537	41.6084	177.694	0	40.8154	340.001	85.2066	0	0		0	0	0	0	0	0	0	178.719	409.429	141.158	48.2424	233.777	134.384	0	178.285	223.367	181.57	40.2564	0
U106	Hypertensive disease	9895.31	4068.7	5826.61	0	0	0	0	0	0	0	0	42.2716	240.825	38.0995	171.834	354.762	320.897	461.361	461.355	625.892	589.326	762.074		0	0	0	0	0	0	43.5431	0	0	101.215	48.2424	244.724	232.272	242.176	515.235	1324.03	859.898	860.64	1354.64
U107	Ischaemic heart disease	35072.5	18528.9	16543.6	0	0	0	0	0	0	205.149	263.925	317.615	195.691	1302.39	1767.04	2011.14	1644.83	2990.11	2526.55	2016.8	1457.11	1830.53		0	0	0	0	0	0	0	55.9846	0	94.1053	514.97	753.824	870.086	1101.77	1975.53	2212.61	2489.18	2195.14	4280.44
U108	Cerebrovascular disease	47969.1	24513.7	23455.4	0	0	0	100.259	56.3644	176.615	54.6765	273.89	679.578	836.395	1161.7	1640.21	1737.69	2524.47	2770.23	3422.44	3727.21	2320.35	3031.68		0	0	0	0	102.593	38.6818	45.7287	0	121.747	347.654	821.315	716.993	994.983	1388.49	1389.36	3046.52	3643.93	4567.17	6230.2
U109	Inflammatory heart diseases	1878.12	983.21	894.908	57.2128	44.6667	0	0	0	0	98.9484	0	0	47.5166	0	41.6084	246.577	236.291	0	45.6667	67.7224	0	97.0003		0	0	0	0	0	0	0	45.119	37.5902	47.0526	48.2424	140.817	186.04	0	125.828	0	0	122.627	141.591
U110	Other cardiac diseases	7728.19	3689.47	4038.72	57.2128	0	0	0	38.8772	201.049	111.75	304.982	325.845	298.513	232.325	100.442	48.6447	170.895	233.71	289.438	273.44	623.806	378.536		0	0	0	0	36.4737	38.6173	42.4041	45.119	123.952	96.3363	48.2424	46.7554	162.247	149.537	153.24	347.148	629.29	780.085	1339.28
U111	Respiratory diseases	25353.5	18234.3	7119.22	0	0	0	58.508	0	46.9815	0	337.896	362.757	337.487	381.397	620.262	557.736	1147.69	2461.61	2964.9	2597.16	2973.02	3386.91		0	0	13.056	59.1429	0	0	51.2333	142.551	8.07115	178.464	10.7802	9.00878	293.67	617.755	636.347	1345.91	1589.96	1026.37	1136.91
U112	Chronic obstructive pulmonary disease	20038.4	14837.1	5201.26	0	0	0	58.508	0	46.9815	0	108.36	0	60.2291	307.946	150.228	503.632	1054.02	2240.56	2761.49	2387.18	2432.5	2725.46		0	0	0	0	0	0	0	0	0	0	0	0	284.761	560.991	544.892	1200.64	1134.69	866.151	609.141
U113	Asthma	989.759	531.73	458.029	0	0	0	0	0	0	0	44.8751	15.3889	74.3493	35.351	8.06523	9.68061	15.1063	87.0835	29.5203	97.2918	49.9867	65.0314		0	0	13.056	0	0	0	0	7.75857	8.07115	18.4236	10.7802	9.00878	8.90899	14.5599	46.4384	76.7434	97.2452	39.4451	107.59
U114	Other respiratory diseases	4325.42	2865.48	1459.93	0	0	0	0	0	0	0	184.661	347.368	202.909	38.0995	461.969	44.4236	78.5644	133.972	173.883	112.686	490.528	596.419		0	0	0	59.1429	0	0	51.2333	134.793	0	160.04	0	0	0	42.204	45.0164	68.5342	358.023	120.769	420.178
U115	Digestive diseases	29791.9	18705.1	11086.8	0	0	0	70.1111	0	0	532.004	468.996	1212.94	2694.53	1696.72	1736.65	1394.8	1338.6	1138.38	1844.82	1764.22	903.669	1908.7		850.905	0	92.0208	88.8856	0	0	55.8633	70.0175	150.361	828.97	296.688	414.184	737.968	1008.91	975.67	1335.8	1550.5	1020.92	1609.12
U116	Peptic ulcer	2374.75	1038.45	1336.3	0	0	0	0	0	0	34.3213	0	27.8665	32.3927	0	41.6084	0	54.7093	109.558	99.1224	160.055	194.618	284.199		0	0	0	0	0	0	0	0	0	47.0526	0	0	32.265	52.7305	73.0469	182.921	184.803	251.939	511.543
U117	Cirrhosis of the liver	17517.7	13025	4492.75	0	0	0	0	0	0	364.095	253.993	1090.83	2314.94	1499.37	1414.92	1350.37	913.821	743.321	1186.22	940.223	263.729	689.134		0	0	0	0	0	0	0	0	150.361	781.917	144.727	414.184	445.734	558.625	479.523	468.171	668.837	234.078	146.592
U118	Appendicitis	508.804	101.848	406.956	0	0	0	0	0	0	0	0	0	0	0	0	0	0	0	0	0	64.4438	37.404		0	0	0	88.8856	0	0	0	70.0175	0	0	0	0	0	65.6982	69.8475	74.0846	0	0	38.4225
U119	Other digestive diseases	9390.65	4539.87	4850.78	0	0	0	70.1111	0	0	133.588	215.003	94.2373	347.196	197.352	280.124	44.4236	370.073	285.499	559.478	663.946	380.878	897.961		850.905	0	92.0208	0	0	0	55.8633	0	0	0	151.961	0	259.969	331.854	353.253	610.624	696.862	534.901	912.563
U120	Genito-urinary diseases	21801.1	10592.4	11208.7	0	0	0	0	0	93.963	183.449	153.188	189.016	310.471	276.043	720.016	984.003	1206.82	747.914	967.436	1321.15	1339.22	2099.75		0	0	0	0	190.746	0	207.048	45.119	201.884	300.719	483.189	639.053	793.098	808.511	1487.98	1521.39	1654.07	1197.17	1678.68
U121	Nephritis and nephrosis	14130.3	6125.15	8005.13	0	0	0	0	0	93.963	183.449	153.188	80.0106	310.471	276.043	492.149	547.912	818.039	637.947	385.371	736.903	647.054	762.65		0	0	0	0	190.746	0	207.048	45.119	91.916	171.059	193.362	396.695	374.245	701.024	1075.31	1344.98	1090.3	864.168	1259.16
U122	Benign prostatic hypertrophy	1480.72	1480.72	0	0	0	0	0	0	0	0	0	0	0	0	0	0	39.2822	0	312.703	150.058	253.645	725.028		0	0	0	0	0	0	0	0	0	0	0	0	0	0	0	0	0	0	0
U123	Other genitourinary system diseases	6190.1	2986.57	3203.53	0	0	0	0	0	0	0	0	109.005	0	0	227.866	436.09	349.496	109.967	269.361	434.192	438.523	612.071		0	0	0	0	0	0	0	0	109.968	129.659	289.827	242.358	418.853	107.487	412.673	176.418	563.768	333.003	419.513
U124	Skin diseases	999.147	298.553	700.594	0	0	0	0	0	0	0	0	0	0	38.0995	0	32.4363	25.3079	40.8154	0	43.4653	87.3005	31.1282		0	0	0	0	0	0	0	0	0	47.0526	0	60.3704	44.7947	24.3925	45.0164	89.2796	52.8216	66.6897	270.177
U125	Musculo-skeletal diseases	6955.88	2961.13	3994.74	0	0	0	0	0	46.9815	108.464	0	35.6858	0	241.674	166.433	200.117	247.207	287.284	524.371	164.48	326.495	611.941		0	0	0	0	72.9474	159.976	141.947	180.476	37.5902	188.211	96.4848	149.863	232.873	167.729	310.765	408.74	433.811	347.719	1065.61
U126	Rheumatoid arthritis	507.511	375.496	132.015	0	0	0	0	0	0	0	0	0	0	203.574	0	44.4236	0	0	127.498	0	0	0		0	0	0	0	0	0	0	0	0	0	0	0	44.7947	42.204	45.0164	0	0	0	0
U127	Osteoarthritis	769.796	484.474	285.323	0	0	0	0	0	0	0	0	0	0	0	0	0	0	40.8154	237.084	0	57.3506	149.223		0	0	0	0	0	0	0	0	0	0	0	0	0	0	0	0	126.609	0	158.713
U128	Gout	853.011	586.254	266.757	0	0	0	0	0	0	0	0	35.6858	0	0	124.825	44.8973	35.0304	35.7641	114.122	90.245	105.684	0		0	0	0	0	0	0	0	0	0	0	0	0	41.3186	0	0	152.293	36.557	36.5881	0
U129	Low back pain	0	0	0	0	0	0	0	0	0	0	0	0	0	0	0	0	0	0	0	0	0	0		0	0	0	0	0	0	0	0	0	0	0	0	0	0	0	0	0	0	0
U130	Other musculoskeletal	4825.56	1514.91	3310.65	0	0	0	0	0	46.9815	108.464	0	0	0	38.0995	41.6084	110.797	212.177	210.704	45.6667	74.235	163.46	462.717		0	0	0	0	72.9474	159.976	141.947	180.476	37.5902	188.211	96.4848	149.863	146.76	125.525	265.749	256.447	270.644	311.131	906.899
U131	Congenital anomalies	6379.71	3470.29	2909.43	2764.47	292.526	0	0	173.705	93.963	55.875	89.7502	0	0	0	0	0	0	0	0	0	0	0		2109.54	330.716	0	0	83.8622	99.6182	0	0	96.6529	0	69.8922	65.9241	0	0	0	53.2238	0	0	0
U132	Abdominal wall defect	0	0	0	0	0	0	0	0	0	0	0	0	0	0	0	0	0	0	0	0	0	0		0	0	0	0	0	0	0	0	0	0	0	0	0	0	0	0	0	0	0
U133	Anencephaly	816.564	57.2128	759.351	57.2128	0	0	0	0	0	0	0	0	0	0	0	0	0	0	0	0	0	0		759.351	0	0	0	0	0	0	0	0	0	0	0	0	0	0	0	0	0	0
U134	Anorectal atresia	338.452	338.452	0	338.452	0	0	0	0	0	0	0	0	0	0	0	0	0	0	0	0	0	0		0	0	0	0	0	0	0	0	0	0	0	0	0	0	0	0	0	0	0
U135	Cleft lip	0	0	0	0	0	0	0	0	0	0	0	0	0	0	0	0	0	0	0	0	0	0		0	0	0	0	0	0	0	0	0	0	0	0	0	0	0	0	0	0	0
U136	Cleft palate	0	0	0	0	0	0	0	0	0	0	0	0	0	0	0	0	0	0	0	0	0	0		0	0	0	0	0	0	0	0	0	0	0	0	0	0	0	0	0	0	0
U137	Oesophageal atresia	0	0	0	0	0	0	0	0	0	0	0	0	0	0	0	0	0	0	0	0	0	0		0	0	0	0	0	0	0	0	0	0	0	0	0	0	0	0	0	0	0
U138	Renal agenesis	338.452	338.452	0	338.452	0	0	0	0	0	0	0	0	0	0	0	0	0	0	0	0	0	0		0	0	0	0	0	0	0	0	0	0	0	0	0	0	0	0	0	0	0
U139	Down syndrome	716.609	476.802	239.807	476.802	0	0	0	0	0	0	0	0	0	0	0	0	0	0	0	0	0	0		0	239.807	0	0	0	0	0	0	0	0	0	0	0	0	0	0	0	0	0
U140	Congenital heart anomalies	1978.44	1491.85	486.581	1013.18	128.722	0	0	110.367	93.963	55.875	89.7502	0	0	0	0	0	0	0	0	0	0	0		141.867	45.4545	0	0	83.8622	52.8203	0	0	96.6529	0	0	65.9241	0	0	0	0	0	0	0
U141	Spina bifida	0	0	0	0	0	0	0	0	0	0	0	0	0	0	0	0	0	0	0	0	0	0		0	0	0	0	0	0	0	0	0	0	0	0	0	0	0	0	0	0	0
U142	Other Congenital anomalies	2191.2	767.513	1423.69	540.37	163.805	0	0	63.3385	0	0	0	0	0	0	0	0	0	0	0	0	0	0		1208.32	45.4545	0	0	0	46.7979	0	0	0	0	69.8922	0	0	0	0	53.2238	0	0	0
U143	Oral conditions	547.258	307.555	239.703	0	0	0	0	0	0	0	0	0	0	76.1991	0	0	0	0	45.6667	0	0	185.69		0	0	0	0	0	0	0	0	0	0	0	0	0	42.204	0	0	0	0	197.499
U144	Dental caries	0	0	0	0	0	0	0	0	0	0	0	0	0	0	0	0	0	0	0	0	0	0		0	0	0	0	0	0	0	0	0	0	0	0	0	0	0	0	0	0	0
U145	Periodontal disease	0	0	0	0	0	0	0	0	0	0	0	0	0	0	0	0	0	0	0	0	0	0		0	0	0	0	0	0	0	0	0	0	0	0	0	0	0	0	0	0	0
U146	Edentulism	0	0	0	0	0	0	0	0	0	0	0	0	0	0	0	0	0	0	0	0	0	0		0	0	0	0	0	0	0	0	0	0	0	0	0	0	0	0	0	0	0
U147	Other oral diseases	547.258	307.555	239.703	0	0	0	0	0	0	0	0	0	0	76.1991	0	0	0	0	45.6667	0	0	185.69		0	0	0	0	0	0	0	0	0	0	0	0	0	42.204	0	0	0	0	197.499
U148	Injuries	57532.8	44268.2	13264.6	202.685	941.655	1056.06	1183.09	4403.02	5578.82	4800.31	3912.83	3794.12	3848.53	3344.04	3079.03	1936.35	1591.14	1293.83	1261.83	1020.53	644.971	375.355		0	623.52	672.355	737.099	781.239	768.936	524.282	608.239	1128.29	527.619	756.358	570.399	597.3	488.91	935.017	573.58	629.386	989.038	1353.02
U149	Unintentional injuries	43021.3	32309.5	10711.8	202.685	941.655	1056.06	1050.97	3809.46	3954.01	3155.35	2403.39	2651.22	2416.04	2366.31	2172.8	1450.6	1126.55	817.378	870.687	844.023	644.971	375.355		0	578.066	672.355	737.099	714.702	440.395	365.141	226.862	569.366	474.903	570.556	453.805	481.998	395.16	721.65	439.128	576.083	941.482	1353.02
U150	Motor vehicle accidents	25516.4	20928.8	4587.64	145.472	313.734	236.051	859.382	3416.29	3517.08	2468.42	1619.69	1808.18	1278.27	1715.93	1149.17	580.094	450.927	424.046	428.973	283.728	189.961	43.3769		0	425.881	153.458	433.466	590.879	408.351	236.896	226.862	386.692	159.517	379.701	250.568	289.376	169.697	220.502	90.9796	85.5332	79.2818	0
U151	Poisonings	246.632	165.797	80.8353	0	0	0	0	0	0	0	0	0	0	39.0821	126.715	0	0	0	0	0	0	0		0	0	0	0	0	0	0	0	0	0	0	0	0	0	0	0	80.8353	0	0
U152	Falls	6264.27	3222.8	3041.46	0	0	0	0	64.0134	0	0	244.61	333.929	325.247	78.1643	348.194	381.922	466.1	58.3328	203.516	133.531	351.914	233.33		0	0	0	0	36.4737	0	0	0	37.5902	94.1053	96.4848	70.9468	140.322	99.13	324.098	244.695	277.08	565.062	1055.48
U153	Fires	0	0	0	0	0	0	0	0	0	0	0	0	0	0	0	0	0	0	0	0	0	0		0	0	0	0	0	0	0	0	0	0	0	0	0	0	0	0	0	0	0
U154	Drownings	5381.42	4292.32	1089.09	0	627.921	749.504	153.021	182.03	222.041	322.215	357.692	264.243	353.795	207.089	136.604	274.32	43.8222	130.449	83.6247	147.501	36.4519	0		0	152.185	383.935	148.032	36.4737	0	93.0582	0	0	53.3023	0	46.1481	52.3003	84.5352	0	0	0	39.1207	0
U155	Other unintentional injuries	5612.57	3699.83	1912.74	57.2128	0	70.5	38.5726	147.133	214.894	364.714	181.405	244.866	458.725	326.054	412.118	214.26	165.697	204.55	154.572	279.264	66.644	98.6483		0	0	134.961	155.601	50.8761	32.0441	35.1864	0	145.084	167.978	94.3702	86.1418	0	41.7982	177.051	103.453	132.635	258.017	297.543
U156	Intentional injuries	14511.5	11958.7	2552.82	0	0	0	132.116	593.557	1624.81	1644.96	1509.44	1142.9	1432.5	977.729	906.237	485.752	464.597	476.451	391.141	176.51	0	0		0	45.4545	0	0	66.5367	328.541	159.141	381.377	558.926	52.7162	185.802	116.594	115.303	93.7503	213.367	134.452	53.3025	47.5562	0
U157	Self-inflicted injuries	8680.7	6864	1816.69	0	0	0	62.0052	193.768	856.738	629.675	845.054	677.689	886.906	665.564	460.427	377.231	382.532	304.431	345.474	176.51	0	0		0	0	0	0	0	244.725	113.124	291.212	418.344	0	124.092	64.2896	63.5775	93.7503	213.367	89.3528	53.3025	47.5562	0
U158	Homicide	5705.72	4969.59	736.126	0	0	0	70.1111	399.789	768.069	1015.28	586.482	418.024	545.59	312.165	445.81	108.521	82.0653	172.02	45.6667	0	0	0		0	45.4545	0	0	66.5367	83.8158	46.0174	90.1649	140.582	52.7162	61.7096	52.3045	51.7251	0	0	45.0994	0	0	0
U159	War	47.1862	47.1862	0	0	0	0	0	0	0	0	0	47.1862	0	0	0	0	0	0	0	0	0	0		0	0	0	0	0	0	0	0	0	0	0	0	0	0	0	0	0	0	0
U160	Other Intentional injuries	77.9065	77.9065	0	0	0	0	0	0	0	0	77.9065	0	0	0	0	0	0	0	0	0	0	0		0	0	0	0	0	0	0	0	0	0	0	0	0	0	0	0	0	0	0

## Sheet: Annex Table 5
Annex Table 5: Detailed ICD codes from each data source for deaths included in the field study sample
ID	Sex	Age	Source of diagnosis
			Vital registration	Medical record review	Verbal autopsy
1	M	88	I249	I219	I219
2	F	96	R99	J22	J22
3	M	102	R99	R99	R54
4	F	93	R99	N19	I131
5	M	84	R54	R960	A162
6	F	53	A419	A419	I64
7	F	0	R99	L97	E145
8	M	77	R99		F102
9	F	85	C80		C069
10	F		R99
11	F	86	R55	I219	I219
12	M	95	R54	R54	R54
13	M	95	R54		N189
14	M	77	J189	J960	J42
15	F	66	R54		I619
16	F		R99		I340
17	F	128	R99		R54
18	M	88	R54		R54
19	F	82	R99	A419	A09
20	F	96	R99		M479
21	F	75	A419	E110	E117
22	M		R99
23	F	86	A419		R99
24	F	89	E46		K275
25	F	70	R99		G409
26	F	83	R99	J189	J189
27	F	97	R99	I490	I490
28	F	94	R99	J46	J459
29	M	84	R55	J969	J449
30	F	92	R99		R54
31	M	75	C761		C119
32	M	50	I259		I209
33	F	96	R99		R99
34	F		R55
35	F		J189
36	F	83	R99	I490	N189
37	F		R99
38	M	0	Q899
39	M	0	V892		V031
40	M	0	J189
41	M	0	R99	I500	Q249
42	F	0	P369	P220	P073
43	M	0	R90
44	M	0	P239
45	M	0	Q799	Q764	Q764
46	F	0	P369
47	M	0	P369
48	M	0	C959
49	F	0	P369
50	F	0	P369
51	M	0	R99		Q249
52	F	0	R99
53	M	0	P73	P220	P220
54	M	0	A419	P369	P369
55	M	0	Q249	A419	Q039
56	M	0	A419	P916	P073
57	F	0	R99
58	F	0	R99	P220	P243
59	M	0	P968		P832
60	F	0	P369	P369	Q054
61	F	0	Q249		A419
62	M	0	C959	A419	C910
63	M	0	P239	P239	P220
64	M	0	P71	P073	P210
65	F	0	Q39	Q000	Q000
66	M	0	Q443		Q442
67	F	0	Q999	Q998	Q998
68	F	0	P73	P239	P398
69	M	0	Q909	Q909	Q909
70	F	0	P73		P073
71	M	0	P369	P369	P073
72	M	0	Q249	Q222	Q222
73	M	0	P369		K529
74	F	0	Q249	J189	Q249
75	F	0	P243	P288	P288
76	M	0	I678	P073	P073
77	F	0	Q443	K720	K831
78	M	0	G39
79	M	0	J690	Q249	Q249
80	M	0	P289	P288	P288
81	F	0	Q249
82	M	0	P73	P073	P369
83	M	0	P73	P073	P240
84	M	0	P369	P369	P369
85	M	0	A9	P369	P721
86	M	0	R99
87	M	0	P209
88	M	0	Q00
89	F	0	R99
90	F	0	R99	P240	P220
91	F	0	Q791	P220	Q790
92	M	0	Q49	G809	P210
93	M	0	P71	P369	P210
94	F	0	P70	P220	P070
95	M	0	P369	P918	A86
96	M	0	Q249	P290	Q250
97	M	0	J939	P251	P240
98	F	0	Q793
99	M	0	W799	P219	P241
100	M	0	P71	P073	P071
101	M	0	Q249		Q249
102	M	0	P241	P240	P071
103	F	0	P289
104	M	0	Q249		P239
105	F	0	Q793	Q793	Q793
106	M	0	Q891	E889	E889
107	M	0	P73	P220	P071
108	F	0	P239	J159	J159
109	F	0	P369	P073	P073
110	F	0	G319	R568	R568
111	M	0	A9
112	M	0	J189	P239	P073
113	M	0	P209
114	F	0	P243		Q249
115	F	0	P73		P243
116	F	0	P73		P220
117	F	0	P73	P239	P073
118	M	0	R99
119	F	0	Q249		Q249
120	M	0	Q249	Q249	Q249
121	M	0	P369		K529
122	M	0	Q249	Q249	Q249
123	M	0	Q393	Q393	Q393
124	F	0	A419		Q249
125	M	0	P209	T71	W804
126	F	0	I270
127	F	0	Q899
128	M	0	P369	Q249	Q249
129	M	0	P73	P071	P071
130	M	0	L89		P38
131	F	0	P73		P220
132	M	0	W879		W879
133	F	0	A9
134	M	0	P289	P220	P220
135	M	0	R99	P220	P220
136	F	0	P369
137	F	0	Q899
138	M	0	Q249	Q249	Q249
139	M	0	Q899	Q447	Q897
140	F	0	Q899
141	M	0	P285	Z380	P070
142	F	0	R99	P220	P285
143	M	0	P71	P220	P220
144	M	0	P73	P070	P070
145	M	0	P73		P071
146	M	0	R99		Q249
147	M	0	P379		P220
148	M	0	R99		P369
149	F	0	A9	A09	A09
150	M	0	P73	P220	P220
151	F	0	P789	K720	J189
152	F	0	G936		Q039
153	F	0	P73
154	F	0	P73
155	M	0	P73		P220
156	M	0	P280
157	F	0	P369		P071
158	M	0	P73	P073	P070
159	M	0	I514	I500	I424
160	M	0	Q249	I500	Q213
161	M	0	R90	W809	W809
162	M	0	R99		P073
163	F	0	P73
164	F	0	P73		P071
165	F	0	Q249
166	M	0	Q249	P369	Q245
167	F	0	R95
168	M	0	P73
169	M	0	R99		P285
170	F	0	P369
171	F	0	P379	P239	Q336
172	M	0	P73	P369	Q338
173	M	0	P209		P239
174	M	0	P369
175	F	0	P369
176	M	0	J459		Q02
177	M	0	Q619	N19	P960
178	M	0	P73
179	M	0	P369
180	M	0	P73	P239	P239
181	M	0	Q249		Q248
182	F	0	Q899	P220	P240
183	M	0	Q639		Q620
184	M	0	Q249		Q249
185	M	0	Q249
186	F	1	B99		K529
187	M	1	R99
188	M	1	V579
189	F	1	J189	G958	G958
190	F	1	A419
191	M	1	W449	G931	W80
192	F	1	W749	T751	W749
193	F	1	R99		J189
194	F	1	Q249
195	F	1	I38		Q249
196	M	1	J459		P220
197	M	1	A419		G911
198	M	1	A419		P90
199	M	1	W749	W749	W749
200	F	1	X959
201	M	1	I499	R060	Q249
202	M	1	W749
203	M	1	Y349
204	F	1	W879
205	F	2	A9	E86	W650
206	M	2	V899	T149	V031
207	M	2	Q249		Q213
208	M	2	J189		W740
209	F	2	R99		G009
210	F	2	V892	S129	V496
211	M	2	Y349	S063	V235
212	M	2	R99		A91
213	M	2	W749	J81	W749
214	M	2	C959		Q248
215	M	2	R99	R571	Q249
216	F	2	Q249	J81	I38
217	F	2	X599		V841
218	F	2	G936		G039
219	F	2	V479	T07	V476
220	F	2	C692	C692	C692
221	M	2	Y349		V589
222	M	2	W749		W748
223	M	2	R99	S061	V031
224	F	2	C959	A419	C959
225	M	2	Y349	J969	W689
226	F	2	R99	J189	Q249
227	M	2	C719	R402	D432
228	M	2	W749	T179	W698
229	M	3	R99	D431	D431
230	M	3	W749		W748
231	F	3	A9
232	M	3	J459	R090	Q899
233	M	3	Q249		I050
234	F	3	X599	S099	V235
235	M	3	C719	A419	D432
236	M	3	Y349	S029	V030
237	M	3	B209
238	F	3	C959		C959
239	M	3	V51		V259
240	F	4	Y349		V234
241	F	4	Q899		G809
242	M	4	W749		W749
243	M	4	W749
244	M	4	J189	J189	P071
245	M	4	B209		K750
246	F	4	G49	T634	X239
247	M	4	W749		W738
248	F	4	W749		W749
249	M	5	W749	T751	W749
250	F	5	W749		W749
251	F	5	W749		W749
252	F	5	Y349	S062	V235
253	M	5	W749	T751	W749
254	M	5	W749	T751	W708
255	M	5	W749		W708
256	M	5	R509		C229
257	M	5	B209		B24
258	M	5	J189		B24
259	M	5	J988	J690	W748
260	M	5	W749
261	F	6	W749
262	M	6	C719		C719
263	F	6	G409	J46	J459
264	M	6	W749		W749
265	M	6	V284		W749
266	F	6	C959	A419	C950
267	M	6	A419		B208
268	F	6	Y349		W209
269	M	6	W749		W698
270	F	6	X959
271	M	6	B209	A162	B200
272	F	6	D569
273	M	7	R99	R571	G809
274	M	7	W749		W749
275	M	7	w749		W749
276	F	7	W749	T751	W749
277	M	7	V91		V031
278	F	7	R99	K720	K720
279	F	7	V892	S099	V091
280	M	7	W749
281	M	7	J189		B24
282	F	7	C260	C787	C189
283	M	7	C80		C229
284	F	7	R99	B205	B205
285	M	8	W749		W749
286	M	8	Q249	G060	Q219
287	M	8	W749		W698
288	M	8	J984	J189	G809
289	M	8	I619		V124
290	M	8	V892	S063	V299
291	F	8	V899		V134
292	F	8	A91	A09	A91
293	M	8	J459
294	M	9	W749		W739
295	F	9	C80		C414
296	M	9	W749		W738
297	M	9	W749		W708
298	F	9	W749	T751	W708
299	F	9	W749		V921
300	F	9	V589	T07	W698
301	M	9	I517		I517
302	M	9	X599
303	M	9	A499
304	M	9	B209		B24
305	F	9	R579	S361	V499
306	M	9	W749		W749
307	M	10	V239		V039
308	M	10	V899		V134
309	F	10	W749		W749
310	F	10	D569	J81	D569
311	F	10	V579
312	M	10	A91		A90
313	M	10	V899
314	F	10	V499
315	M	11	I619		I619
316	F	11	R99	R560	R568
317	F	11	C959	A415	C910
318	M	11	W749		W749
319	M	11	X70		X700
320	M	11	R509		W700
321	M	11	I517		I517
322	M	11	B209
323	M	11	Y349		V489
324	M	11	R99		J40
325	F	11	W749		W659
326	M	11	N189
327	F	12	J690
328	M	12	W749
329	M	12	Y349	S062	V031
330	M	12	R99	A419	K566
331	M	12	V892	S062	V274
332	F	12	G39		B205
333	F	12	J980	J960	J988
334	M	12	G60	A419	B207
335	F	12	V299	S068	V225
336	M	12	R99	I619	I619
337	F	12	Y349	S099	V285
338	F	12	V499		V686
339	M	12	V892	S099	V224
340	M	12	W879		W876
341	M	12	A419		A86
342	M	12	V499		V245
343	F	12	W749	W749	W749
344	M	12	V589		V489
345	F	12	X599	S029	V299
346	F	12	W749		V921
347	F	13	Y349
348	M	13	V899		V224
349	M	13	G809		G809
350	M	13	V499	S067	V786
351	M	13	B209		G919
352	M	13	Y349
353	M	13	W749		W698
354	M	13	V299
355	F	13	V892		V285
356	M	13	V892		V786
357	M	13	Y349		V239
358	M	13	E46
359	M	14	Y349		V290
360	M	14	I619	S062	V029
361	F	14	R99		G409
362	M	14	V892	S141	V299
363	F	14	W749		W699
364	M	14	Y99	S098	Y009
365	M	14	A419	A419	B207
366	M	14	Y349		V234
367	F	14	R99		R960
368	F	14	Q899	K650	K350
369	F	14	V892	S067	V235
370	M	14	V892	S067	V235
371	M	14	R509
372	F	14	Y349	S021	V235
373	M	14	Y349		V275
374	F	14	Y349	S068	V234
375	F	14	V199
376	M	15	C719		D432
377	F	15	B24
378	M	15	J189
379	M	15	D759		D619
380	M	15	V499		V244
381	F	15	V699	S020	V285
382	M	15	Y249	S107	W340
383	M	15	V892		V244
384	M	15	Y349	S017	X730
385	M	15	X599	S062	V335
386	F	15	C719		D432
387	M	15	I269	J81	I516
388	M	15	Y349	T07	V234
389	M	15	V892	S067	V234
390	M	15	X599	S067	V224
391	M	15	A9	A419	A09
392	M	15	V299		V284
393	M	15	J189	J189	C859
394	M	15	V892	T149	V274
395	M	15	X959	S311	X954
396	M	15	V892	S099	V284
397	M	15	V899		V239
398	M	15	V289		V289
399	M	15	I514		Y049
400	M	15	Y349		V284
401	F	16	Y349		V284
402	M	16	V284	S069	V234
403	M	16	Y349	T149	V099
404	M	16	V892	T149	V051
405	M	16	X599	S273	V092
406	M	16	V892		V239
407	M	16	V899		V234
408	F	16	Y349	S129	V234
409	F	16	J189		M329
410	M	16	X959		X949
411	M	16	X599	J189	V289
412	M	16	J189	J189	G809
413	M	16	J449	I500	Q249
414	M	16	X959		X959
415	F	16	N19		N009
416	M	16	Y349	T093	V284
417	M	16	X599		V284
418	M	16	Q49	A419	G919
419	M	16	X599		V234
420	M	16	Y349
421	M	16	X70		X700
422	F	16	Y349	Y145	V235
423	M	16	R99	J988	R560
424	M	16	V892	S099	V284
425	F	16	V892	T149	V285
426	M	16	X599	S827	V092
427	M	16	R08	J81	Q249
428	M	16	V429
429	M	16	Y349		V224
430	F	16	R99		I38
431	M	16	J189	J189	M625
432	M	16	C400
433	M	16	B99		G409
434	M	16	V892	S068	V244
435	M	16	Y349		V489
436	M	16	Y349	S099	V285
437	M	16	C80		C859
438	F	16	R99		A419
439	M	17	Y249
440	F	17	N19	R31	N359
441	F	17	W799		G809
442	M	17	R99
443	M	17	Y349		V646
444	M	17	X599		V234
445	F	17	V289		V274
446	M	17	X599		V229
447	F	17	A419	J189	A86
448	M	17	Y289	T149	X994
449	M	17	I619	S063	V299
450	F	17	R99		R99
451	M	17	Y349		V284
452	F	17	R99		Q249
453	M	17	X599		V234
454	M	17	W749		W749
455	M	17	Y349	S063	Y009
456	F	17	X99	J80	X026
457	F	17	V892	S063	V299
458	M	17	Y249	T141	X959
459	M	17	V299	S062	V499
460	M	17	X599	T149	W139
461	F	17	R99	I499	I420
462	F	17	I619	I619	I619
463	M	17	V91		V234
464	M	17	V892		V284
465	F	17	X599	S129	V275
466	M	17	V892	S067	V234
467	M	17	V274	S099	V284
468	M	17	D569
469	F	17	V892	S062	V234
470	M	17	V892		V234
471	M	17	Y349	S066	Y049
472	M	17	A499	I500	A419
473	M	17	V819		V818
474	M	17	Y349		V234
475	M	17	Y349		V244
476	M	17	Y349		V234
477	M	17	Y349	S068	V274
478	M	17	X959	S068	X959
479	M	17	Y349
480	M	17	V892	V244	V244
481	M	17	N19	A419	Q059
482	M	17	V299		V289
483	F	17	Y349
484	M	17	V899		V224
485	M	17	V499
486	M	17	R99
487	M	17	Y349		V289
488	M	17	Y349
489	M	18	R99	N10	Q049
490	M	18	Y349
491	F	18	W749	J988	W749
492	F	18	J189
493	M	18	R99	T149	V284
494	F	18	Q49	S067	W329
495	M	18	X999		X999
496	M	18	R99		R960
497	M	18	V289
498	M	18	I609		V239
499	M	18	J189		X999
500	M	18	Y249	X959	X959
501	M	18	V299		V289
502	M	18	Y299		V244
503	M	18	W749		W749
504	M	18	V892		V284
505	M	18	X599		V289
506	M	18	X959	S269	W349
507	M	18	V892	S063	V031
508	M	18	Y349	S064	V234
509	M	18	V299	S063	V234
510	F	18	B91	A419	G809
511	M	18	C349		C349
512	M	18	Y349		V224
513	M	18	X68		X680
514	M	18	R58		V034
515	M	18	V299	S199	V274
516	M	18	V484		V485
517	M	18	Y299		W139
518	F	18	V892	S141	V235
519	M	18	F100		K704
520	M	18	Y349	S272	V284
521	M	18	V299		V299
522	M	18	V892
523	F	18	J984		A419
524	F	18	G09		E059
525	M	18	V892	S129	V235
526	F	18	J984	J988	G729
527	M	18	X68	T603	X689
528	F	18	G936	G966	E117
529	F	18	Y349		F100
530	M	18	A419		V224
531	M	18	V496		V595
532	M	18	Q283		Q273
533	M	18	V489		V475
534	M	18	V289	S270	V274
535	M	18	C959	G08	C959
536	F	18	Y349		V234
537	F	18	Y249		X945
538	M	18	X999	R571	X999
539	F	18	A419	O721	O721
540	F	18	N179	N179	N179
541	F	18	A419
542	M	18	V239		V289
543	M	18	V892		V289
544	F	18	Y349		V229
545	M	19	Y299
546	M	19	V234
547	M	19	V299	S062	V235
548	M	19	I619
549	M	19	V296		V234
550	M	19	C349		C349
551	M	19	Y349
552	M	19	V892	S063	V299
553	M	19	V892		V031
554	F	19	N19	E877	N039
555	M	19	V279	S063	V274
556	M	19	V892		V274
557	M	19	Y349	S063	V244
558	F	19	Y349		V234
559	M	19	X599	S062	V031
560	M	19	V892
561	M	19	B24		B227
562	M	19	Y249		W349
563	M	19	R99	J988	A809
564	M	19	X599		V224
565	M	19	V299	S270	V224
566	M	19	X599	S724	W130
567	M	19	V299	S272	V284
568	M	19	R58		V285
569	M	19	I619	S141	V274
570	M	19	W749	T751	W709
571	M	19	R90
572	M	19	R99	T751	W699
573	M	19	I64		I619
574	M	19	Y349	S060	Y099
575	F	19	Y349		V285
576	M	19	A829		W559
577	M	19	V299	S068	V092
578	M	19	R99		I64
579	M	19	X599
580	M	19	V892		V274
581	M	19	X999	T794	X999
582	M	19	V299		V279
583	M	19	C959
584	M	19	X599		V239
585	M	19	Y349
586	M	19	Y349
587	M	19	X599	S141	V274
588	F	19	I619		I619
589	M	19	V892		V244
590	M	20	I219	R960	R960
591	M	20	R99
592	M	20	Y349	S067	V224
593	F	20	X959		W349
594	M	20	R99	I500	Q249
595	M	20	X70	T71	X709
596	F	20	J984
597	M	20	V299	S069	V229
598	M	20	V299		V234
599	M	20	V892		V234
600	M	20	Y99		Y009
601	M	20	X599		V244
602	M	20	R568	G419	V299
603	M	20	V499		V239
604	M	20	Y349		V234
605	M	20	B200		B451
606	M	20	X999	T794	X999
607	F	20	C959		C959
608	M	20	X70	T71	X709
609	M	20	Y349	S099	V274
610	M	20	V299		V284
611	M	20	Q249	I63	I38
612	F	20	Y349		V021
613	F	20	R99	O988	O059
614	M	20	R99	A419	J981
615	M	20	Y289	T149	X990
616	M	20	D569	A419	D569
617	M	20	V892	S141	V274
618	F	20	G48		G049
619	M	20	I619	S069	V289
620	M	20	V892	S827	V244
621	F	20	V892		V234
622	M	20	Y349		V234
623	M	20	V892		V092
624	F	20	V284	T751	V284
625	M	20	V299		V284
626	F	20	V239		V234
627	M	20	Y20		X700
628	F	20	Y349	A419	M321
629	F	20	B209	A419	B209
630	M	20	W749	W749	W749
631	M	20	Y349		V999
632	M	20	C449		C402
633	F	20	E50		E059
634	M	20	Y349	S063	V299
635	M	20	Y349	S067	V031
636	M	20	X599	S099	V294
637	M	20	G409	A86	A86
638	M	20	X64
639	M	20	W749		W698
640	M	20	Y349		V274
641	M	20	X959		X949
642	M	21	Y349	S020	V274
643	M	21	R99	S062	V239
644	F	21	R99		Q899
645	M	21	G409	G419	G409
646	M	21	V892	S063	V299
647	M	21	I619
648	F	21	R568		G039
649	F	21	G409		Y049
650	M	21	Y249
651	M	21	Y349	S021	X959
652	F	21	R99		C64
653	M	21	X599		V234
654	M	21	Y349		V284
655	M	21	V289		V284
656	M	21	X599		V284
657	F	21	V499	T07	V456
658	M	21	V892	T07	V234
659	F	21	R99	G039	B201
660	M	21	V892	S099	V284
661	F	21	I619
662	M	21	X599		V092
663	M	21	Y349		W879
664	M	21	R99	I509	N129
665	M	21	B49	B205	B207
666	M	21	R99	I499	W879
667	M	21	Y349	S068	V284
668	M	21	R58
669	M	21	V892
670	M	21	V892	T149	V536
671	M	21	Y349		V234
672	M	21	Y349	S099	V031
673	M	21	I619	S069	V234
674	M	21	J189	C349	C349
675	M	21	X599		V274
676	M	21	Y349	S062	V031
677	F	21	B24
678	M	21	V299		V274
679	M	21	Y349	S068	V284
680	M	21	R90		X709
681	M	21	V892	S119	V234
682	M	21	J189	A182	B200
683	F	21	J189
684	F	21	X70	T71	X700
685	F	21	R579		I500
686	F	21	A419		B207
687	M	21	V91		V031
688	M	21	R99		V244
689	M	21	X599	S017	V234
690	M	21	R99	C780	C119
691	M	21	V892
692	M	21	V892	S099	V274
693	M	21	V892	V234	V234
694	M	22	R99		W179
695	F	22	R99	A419	A419
696	M	22	Y349	T149	V892
697	M	22	X599		V234
698	F	22	C719
699	M	22	Y249	X944	X944
700	M	22	X599		V284
701	M	22	Y349	R571	V031
702	M	22	X709		F29
703	M	22	V899	S368	V234
704	M	22	Y99		Y009
705	M	22	W799		W799
706	F	22	R99	I472	Q249
707	M	22	V892		V234
708	M	22	Y349	S141	V284
709	M	22	Y349
710	F	22	V892	S099	V586
711	M	22	B209
712	M	22	X64	T600	X689
713	M	22	R99		X680
714	M	22	Y349		Y009
715	M	22	A419
716	M	22	Y349	S068	Y006
717	M	22	R99
718	M	22	R55		W876
719	M	22	R58	S361	V244
720	M	22	J189		I608
721	M	22	R99
722	M	22	Y349	A419	V275
723	M	22	I619	G931	I669
724	M	22	K650	B24	B200
725	M	22	X959		X950
726	F	22	X959		X959
727	M	22	Y349	S069	V499
728	F	22	V892	S068	V224
729	F	22	Y209	T609	X680
730	F	22	Y349
731	M	22	R90
732	M	22	R99		D487
733	M	22	B209
734	M	22	Y249		W340
735	M	22	X70
736	M	22	E149	T751	W709
737	F	23	J189		B451
738	F	23	R99	M321	M321
739	M	23	Y349	T07	V892
740	M	23	Y349	S020	V234
741	M	23	R99	I500	I500
742	M	23	C349
743	F	23	M329
744	M	23	Y349
745	F	23	B205		B209
746	M	23	V489		V289
747	M	23	V489	R571	V475
748	F	23	C419		C349
749	M	23	Y349		V284
750	M	23	C779
751	M	23	X599		V245
752	F	23	Y349		X999
753	F	23	B169	K729	B169
754	M	23	V299		V299
755	M	23	I519		R99
756	M	23	C629		C629
757	F	23	R99		O95
758	F	23	V892		V999
759	M	23	B209		B207
760	M	23	Y249	S098	X959
761	M	23	V892		V031
762	F	23	A169
763	M	23	X709		X709
764	M	23	V892
765	M	23	V892	S141	V234
766	M	23	X959
767	M	23	R99	N180	N189
768	M	23	V299	S099	V284
769	M	23	X70
770	M	23	V899	V244	V244
771	M	23	W749		W748
772	M	23	X709	T71	X700
773	F	23	Y349	D62	V476
774	M	23	Y349	S068	V234
775	M	23	V899
776	M	23	V892	S061	V274
777	M	23	X70	T71	X700
778	M	23	Y349		V234
779	F	23	X999	S273	X998
780	M	23	X70	T71	X700
781	F	23	X689	T602	X680
782	M	23	Y349		V234
783	M	23	V892		V284
784	M	23	Y349
785	M	23	Q49		D432
786	M	23	R99		I499
787	F	23	Y349	S399	V244
788	M	23	Y349		X959
789	M	23	V892		V284
790	M	23	Y349		V234
791	F	23	G39	G039	G039
792	M	23	V899	V274	V274
793	M	23	G839
794	F	23	A419		G409
795	M	23	V892
796	M	23	I499		I519
797	F	23	D569
798	F	23	G48		A162
799	M	23	V299
800	M	23	I619	S068	V234
801	F	23	C56	C798	C56
802	M	24	X599	C793	C189
803	M	24	X959
804	F	24	A419	N180	N180
805	M	24	D738
806	F	24	J984
807	M	24	A419
808	M	24	V892	T149	V899
809	M	24	V892		V274
810	M	24	Y349	S063	V234
811	M	24	R99	S062	V299
812	M	24	V892	S099	V489
813	F	24	R509		B200
814	F	24	E119	E101	E102
815	M	24	V249		V239
816	M	24	X959	S020	W340
817	F	24	Y349
818	F	24	V499		V031
819	F	24	V892		V244
820	M	24	R99		R99
821	F	24	J189	R571	B208
822	F	24	Y20		Y099
823	M	24	W879		W869
824	M	24	V892		V274
825	M	24	V892		V234
826	M	24	Y349		V041
827	M	24	Y249		X959
828	M	24	Y349		V436
829	M	24	V892		V234
830	M	24	V299		V235
831	M	24	I619	S069	V284
832	F	24	N390		O721
833	F	24	A162	A162	B200
834	M	24	X749		X959
835	M	24	B209	I639	B24
836	M	24	X959		X959
837	F	24	B209	B206	B206
838	F	24	E119	A170	B200
839	F	24	B209	B349	B203
840	M	24	X709		X709
841	M	24	B209	A021	B208
842	F	24	V892	S060	V235
843	F	24	X70		X700
844	F	24	K228	A419	D569
845	M	24	R58		V234
846	M	24	V899		V479
847	M	24	Y349		V244
848	M	24	V892		V284
849	M	24	R99	R99	R99
850	M	24	Y349		V244
851	M	24	G409	G419	G419
852	M	24	A419	M725	W019
853	M	24	A419	C780	C349
854	M	24	G49
855	M	24	A419		C61
856	M	24	X999	S269	X999
857	M	24	X70		X709
858	M	24	I619		I609
859	F	24	J984
860	F	25	J984	J969	A169
861	F	25	J189		J189
862	F	25	W749	T751	X719
863	M	25	Y349		X959
864	M	25	Y349	T149	V224
865	M	25	I639
866	M	25	Y249	S269	X959
867	F	25	W749		W678
868	M	25	R99
869	F	25	A169		B200
870	F	25	B209
871	M	25	W879
872	M	25	B209		B238
873	F	25	A419	A419	M329
874	M	25	I499
875	M	25	C419		C419
876	M	25	Y299	T093	V041
877	F	25	G49		G060
878	M	25	Y349	S063	W139
879	M	25	I619	S063	V299
880	M	25	J189	M628	B205
881	M	25	J459		B208
882	M	25	Y349		V234
883	M	25	A419
884	M	25	V892	S063	V234
885	F	25	X599	S063	V234
886	M	25	X599	S067	V234
887	M	25	K729	N179	K800
888	M	25	Y299	X829	X829
889	M	25	J984	J684	F182
890	F	25	J189		N189
891	M	25	R99		G473
892	F	25	N19	J81	N189
893	M	25	I619	T07	V234
894	F	25	Y349	G936	B831
895	M	25	X959	T141	X959
896	M	25	V274
897	M	25	W749		W698
898	M	25	V892		V456
899	F	25	C959		C959
900	M	25	W879
901	F	25	A419		A419
902	M	25	Y189		X689
903	F	25	C58	C229	C229
904	F	25	A419	A09	B207
905	F	25	I639		X919
906	M	25	E169	G935	W019
907	M	25	X959	S019	X959
908	M	25	V892	S099	V234
909	M	25	A170		B205
910	M	25	X599		V235
911	M	25	B200
912	M	25	X959		X959
913	M	25	X959	R58	X959
914	M	25	V299		V274
915	F	25	O721		O720
916	F	25	V91
917	M	25	Y349
918	F	25	D733	C539	C539
919	F	26	B24		B206
920	M	26	V892	S020	V234
921	M	26	C23	C221	C221
922	M	26	A169	B200	B200
923	M	26	B209
924	F	26	A419	B200	B200
925	M	26	B209
926	F	26	C419	C495	C495
927	M	26	Y349	T149	V275
928	M	26	W749
929	M	26	B209		B209
930	F	26	G48
931	M	26	Y349		V535
932	M	26	I619		V224
933	F	26	N19	I214	I214
934	M	26	Y349		X959
935	M	26	X339		X337
936	M	26	W749		R400
937	M	26	X70	T71	X709
938	M	26	V892	S063	V031
939	F	26	R99	A419	G809
940	M	26	V299	S068	V284
941	F	26	B209	B205	B205
942	M	26	R99	I219	I219
943	F	26	R99
944	M	26	R42
945	F	26	C719		D432
946	M	26	W209
947	M	26	Y20	T71	X700
948	M	26	X619	T435	X610
949	M	26	N289		N189
950	M	26	N179		Y005
951	F	26	B209		B24
952	M	26	X599	S271	V270
953	F	26	Y349		V245
954	F	26	R99		C55
955	M	26	V899		V234
956	F	26	I609		I609
957	M	26	A419		C921
958	F	26	B49
959	M	26	Y349		V475
960	M	26	Y349		V234
961	M	26	V485		V485
962	M	26	Y349	V092	V092
963	M	26	Y249		X949
964	M	26	X959		X949
965	M	26	X70	X70	B24
966	M	26	V899		V234
967	M	26	R568		G409
968	M	26	A169		A162
969	M	26	Y349
970	M	26	G60	A419	G060
971	F	26	Y349		V475
972	M	26	Y209
973	F	26	E149	I500	E149
974	F	26	A419	B451	B205
975	M	26	V892		V234
976	F	26	A162	B24	B24
977	M	26	W749		V294
978	M	26	R568
979	M	27	Y349	S270	V092
980	F	27	A419
981	M	27	A162
982	M	27	A162
983	M	27	A419
984	M	27	I619
985	M	27	W749
986	M	27	A169		I219
987	F	27	B99		A162
988	M	27	A169
989	M	27	Y349		V234
990	M	27	V284	T751	V879
991	M	27	R55
992	F	27	L89	A419	G009
993	M	27	V892
994	M	27	Y349		V274
995	F	27	B209		I219
996	M	27	Y299		V092
997	M	27	V289		V234
998	M	27	V899	S029	V234
999	F	27	C349
1000	F	27	N180	I500	K274
1001	M	27	C959		C950
1002	M	27	B24	R571	B208
1003	F	27	G39		G039
1004	M	27	B24		B207
1005	M	27	R99		I629
1006	M	27	V892		V274
1007	M	27	Y349
1008	F	27	N189	N188	N189
1009	M	27	Y349		V031
1010	M	27	X70		X700
1011	M	27	X599
1012	M	27	I519	I500	I38
1013	F	27	A419		B200
1014	M	27	A169		A162
1015	F	27	B209	K770	B200
1016	F	27	B209	B451	B205
1017	M	27	R99	J189	K703
1018	M	27	A419		G049
1019	F	27	I38	I500	B24
1020	M	27	A9
1021	M	27	R99		D432
1022	M	27	B24
1023	M	27	K746	R571	K292
1024	M	27	N19
1025	M	27	Y349	S299	V294
1026	F	27	R99	T509	V235
1027	M	27	A162		K720
1028	M	27	R99		B209
1029	M	27	R99		R960
1030	M	27	C260		C260
1031	M	27	N189
1032	F	27	R55
1033	M	27	I499
1034	M	27	B209
1035	F	27	A419	I219	I219
1036	M	27	J189		B209
1037	M	27	V892	S009	V476
1038	F	27	C80
1039	M	27	J984		B24
1040	M	27	R509	G409	G409
1041	M	27	X959		W349
1042	F	27	N179
1043	F	27	V499		V345
1044	M	27	R99		B201
1045	M	27	C349
1046	F	27	X70	B24	B209
1047	M	27	X70		Y209
1048	M	27	Y249	S119	X959
1049	M	28	R99
1050	M	28	Y349	T149	V892
1051	M	28	R99		W749
1052	F	28	A419	J039	D569
1053	M	28	B209
1054	F	28	J189	B227	B227
1055	M	28	B209
1056	M	28	R99
1057	M	28	W749	T71	W698
1058	F	28	X959	S219	W349
1059	M	28	X599	T751	V274
1060	M	28	X959	S311	X949
1061	M	28	I619
1062	F	28	A419	A419	B207
1063	M	28	Y349	S272	V439
1064	M	28	B209
1065	M	28	X599		V049
1066	M	28	J189		J189
1067	M	28	A419	E877	N039
1068	M	28	V489
1069	F	28	A419	B99	B208
1070	F	28	C419		C419
1071	M	28	K769		C229
1072	M	28	A162		B200
1073	M	28	C349	B59	B206
1074	M	28	R99		B207
1075	F	28	J189
1076	M	28	V892		V234
1077	M	28	Y349		V284
1078	M	28	C189	C787	C189
1079	M	28	X959	S118	X949
1080	M	28	G409		W019
1081	M	28	Y299	S099	V244
1082	M	28	V899	A419	V224
1083	F	28	X68	T603	X680
1084	M	28	B24	J960	B206
1085	M	28	I519		B200
1086	M	28	A419	A419	A162
1087	F	28	B49
1088	M	28	X999	S219	X999
1089	F	28	A419
1090	F	28	C80		B24
1091	F	28	R99	A170	B200
1092	M	28	X709	T71	X700
1093	F	28	B209		B206
1094	F	28	A169
1095	F	28	A419	G934	B99
1096	F	28	W749		W748
1097	M	28	W749		W749
1098	M	28	W749	T751	G409
1099	M	28	A169		A162
1100	M	28	V499		V596
1101	M	28	W879		W858
1102	F	28	A162		V264
1103	M	28	B209		B209
1104	M	28	R99
1105	M	28	V819	V814	X829
1106	M	28	R99	I219	I219
1107	M	28	X599
1108	F	28	A162		B24
1109	M	28	X99		X709
1110	M	28	G39	B451	B207
1111	M	28	R99
1112	M	28	R99		R960
1113	M	28	R55
1114	M	28	B209
1115	M	28	C349	B200	B200
1116	M	28	V279		V274
1117	F	28	R161
1118	M	29	A419		C220
1119	M	29	B209
1120	M	29	V892
1121	M	29	R99	J969	F111
1122	M	29	B99
1123	M	29	B99
1124	F	29	M329
1125	F	29	J984		B200
1126	F	29	J984		I10
1127	M	29	X99
1128	M	29	X999	S062	X999
1129	M	29	R99	G936	F100
1130	M	29	V892		V872
1131	M	29	Y349		V092
1132	F	29	J189	A419	B24
1133	M	29	B49		C950
1134	M	29	R99
1135	M	29	W749	T751	W698
1136	M	29	X70		Y009
1137	M	29	K746		C229
1138	F	29	J984	G048	B207
1139	M	29	I351	I249	I259
1140	F	29	L89	A419	A419
1141	F	29	A162	A419	B200
1142	M	29	W749
1143	M	29	J189	B59	B207
1144	M	29	Y349		V031
1145	M	29	I639		I639
1146	F	29	C959	A419	K529
1147	M	29	V899		V435
1148	M	29	V892		V445
1149	M	29	Y349	A419	W306
1150	M	29	Y349	S068	W139
1151	M	29	I499	I461	I499
1152	F	29	K85
1153	M	29	V892		V234
1154	F	29	J189	A162	B200
1155	M	29	A419	G049	G049
1156	M	29	L409	A419	M009
1157	F	29	N59	B209	B209
1158	M	29	B209		B209
1159	M	29	A419
1160	F	29	B49	B205	B205
1161	M	29	Y20	T71	X709
1162	M	29	V234		V234
1163	F	29	B49		B24
1164	M	29	B209		B24
1165	F	29	C80	R042	I288
1166	F	29	B209		B20
1167	M	29	X70
1168	F	29	A419	A419	K350
1169	M	29	V274	T751	W749
1170	M	29	K318		E110
1171	M	29	V299	S068	V275
1172	F	29	J984	J189	J189
1173	M	29	A419		A162
1174	M	29	Y349		X800
1175	M	29	Y349		V039
1176	F	29	R99	B209	B209
1177	M	29	A419		A279
1178	M	29	J189
1179	F	29	V496		V536
1180	M	29	Y299
1181	M	29	B99	K650	K275
1182	M	29	X959		X959
1183	M	29	V91	V234	V234
1184	M	29	A419	B500	B500
1185	M	29	X959		X949
1186	M	29	R99		Y099
1187	M	29	R99	I509	R99
1188	M	29	R99
1189	M	29	X599
1190	F	29	C719		E149
1191	M	29	J189
1192	M	29	A419	A419	J189
1193	M	29	W879	I499	W878
1194	M	29	K759		B24
1195	F	29	B49
1196	F	29	X68		V436
1197	F	30	C55		B207
1198	M	30	R99		C229
1199	M	30	C959
1200	M	30	J984	J189	B209
1201	M	30	W749	S062	V299
1202	M	30	R568	T905	V299
1203	M	30	A419
1204	F	30	V284
1205	M	30	V892		V244
1206	M	30	A183	K650	K703
1207	F	30	C169		C169
1208	M	30	I619	I613	I613
1209	F	30	J42	A419	C119
1210	M	30	R99	B205	B207
1211	M	30	G49		B99
1212	M	30	C959		C921
1213	M	30	Y99		X999
1214	M	30	Y349		W179
1215	M	30	X70		X919
1216	M	30	N200		E147
1217	F	30	K769		B208
1218	M	30	R99	I639	I639
1219	M	30	R99	I499	I499
1220	M	30	G49	B451	B205
1221	M	30	J984		J189
1222	M	30	R99	I499	I499
1223	M	30	R58	S061	V244
1224	F	30	Y349	S068	V244
1225	M	30	Y349		V445
1226	M	30	R99	I499	I219
1227	M	30	V689	V599	V599
1228	M	30	W749
1229	F	30	B209	B207	B207
1230	F	30	J189	J189	B206
1231	M	30	G60	G060	G060
1232	F	30	B209	K720	B20
1233	M	30	B209		B24
1234	M	30	G409		I64
1235	M	30	Y349	T149	V234
1236	M	30	C719	A419	B207
1237	M	30	X70	T71	X700
1238	M	30	Y349	T07	V234
1239	M	30	W749	S109	Y099
1240	M	30	B209		B24
1241	F	30	B209		B209
1242	M	30	A419		B205
1243	F	30	R99	K659	K350
1244	F	30	J129		A162
1245	M	30	R99
1246	F	30	A419	A419	B99
1247	M	30	V239		V545
1248	M	30	I639		I639
1249	F	30	J189
1250	F	30	J189		B209
1251	F	30	V496
1252	F	30	V229	V234	V234
1253	F	30	C56		C56
1254	M	30	V499		V244
1255	M	30	C229	C229	C229
1256	M	30	J189	B206	B207
1257	M	30	B49		B200
1258	M	30	X599		V589
1259	F	30	B209	I259	J450
1260	M	30	A419	A419	N179
1261	M	30	W199	G939	W019
1262	M	30	L89
1263	F	30	J984		B209
1264	M	30	A9	I461	B207
1265	M	30	X70
1266	M	30	K769		B24
1267	M	30	J449	J988	C119
1268	M	30	R99		R99
1269	M	30	C969	R17	C119
1270	F	30	R99	B206	B206
1271	M	30	I517		E059
1272	M	30	R99
1273	M	30	V899		V536
1274	M	31	B209
1275	M	31	J984		K922
1276	M	31	V892		V234
1277	M	31	A169	A162	B200
1278	F	31	R99
1279	F	31	R99	I10	C539
1280	M	31	B49	G049	K746
1281	F	31	B49
1282	M	31	Y349		V244
1283	M	31	Y349	T149	V545
1284	F	31	B49
1285	M	31	Y349	S069	V499
1286	F	31	B209	R060	B206
1287	M	31	R99	I219	I219
1288	M	31	J189	R960	J459
1289	F	31	A162	J189	A162
1290	M	31	R99	T751	W749
1291	M	31	A169		A162
1292	M	31	B49	N10	B205
1293	M	31	Y299		Y009
1294	M	31	B49		B24
1295	M	31	J189	R571	J189
1296	M	31	C260		X689
1297	M	31	V892	S272	V274
1298	M	31	C349	A09	B207
1299	M	31	X70		X707
1300	F	31	B209		B200
1301	M	31	V899		V041
1302	M	31	R99		I38
1303	M	31	R99
1304	F	31	R99	E46	G409
1305	M	31	R51
1306	M	31	N19	J81	N189
1307	F	31	C959		B204
1308	M	31	G39	J969	J449
1309	M	31	A419	R571	V244
1310	M	31	C260		C189
1311	F	31	R99		C959
1312	F	31	C349		C349
1313	F	31	Y189	T606	X680
1314	M	31	I711	R571	I718
1315	M	31	X70	T71	X700
1316	M	31	J189	J189	J189
1317	M	31	I259	I499	F100
1318	M	31	Y20	T71	X700
1319	M	31	J988	J690	J46
1320	M	31	X70	T71	X700
1321	M	31	X699	T549	X690
1322	M	31	A419	K922	K703
1323	M	31	B209	B451	B205
1324	M	31	B209
1325	M	31	X70	T71	X700
1326	M	31	R90	T71	X700
1327	M	31	W179
1328	F	31	J942	T149	V284
1329	M	31	W749	T751	W749
1330	F	31	C229		B200
1331	M	31	Y20	T71	X708
1332	M	31	A419	B582	B208
1333	F	31	C719		B200
1334	F	31	J189
1335	F	31	R99		E102
1336	M	31	X99		X998
1337	M	31	X959	X949	X949
1338	M	31	A419		X689
1339	M	31	G49		B209
1340	M	31	B24
1341	M	31	A419	I200	J209
1342	F	31	R99
1343	M	31	C80
1344	M	31	B24	A419	B209
1345	M	31	V892	S099	V244
1346	F	31	A419	A419	B209
1347	F	31	N289		I091
1348	F	31	E872		J459
1349	M	31	J984	J189	F192
1350	M	31	R99	I461	I251
1351	M	31	V899		V429
1352	F	31	N189
1353	F	31	A419		B24
1354	M	31	B209	B209	B209
1355	M	31	Y20		W769
1356	F	31	B49	B451	B205
1357	M	31	W749		V921
1358	M	31	R99		I499
1359	M	32	K922
1360	M	32	Y349
1361	M	32	W179	T149	X805
1362	M	32	V299
1363	F	32	B49		B205
1364	M	32	K297	R961	G939
1365	F	32	R99
1366	M	32	A419
1367	M	32	W879
1368	F	32	B209	A412	B200
1369	M	32	Y33	T751	W748
1370	F	32	Y349	S128	V239
1371	M	32	R509	I619	I619
1372	M	32	C959
1373	F	32	A162		B200
1374	F	32	R99		M329
1375	F	32	A9	A419	A09
1376	M	32	R99		R960
1377	M	32	Y349
1378	F	32	B49	G039	B208
1379	M	32	A419
1380	M	32	A9		K529
1381	M	32	Y349	S129	V386
1382	M	32	X959		X729
1383	M	32	W179	I490	W199
1384	M	32	R99		I500
1385	M	32	X64	T391	X609
1386	M	32	J90		I099
1387	M	32	I619	S063	V031
1388	F	32	A419
1389	M	32	Y349	S062	Y009
1390	M	32	X749
1391	M	32	R99	I499	F100
1392	M	32	G839	I64	I64
1393	M	32	X70	T71	X700
1394	F	32	B209		B24
1395	M	32	Y349
1396	F	32	C260		C570
1397	M	32	I499	R961	R961
1398	M	32	V21		V334
1399	M	32	B209		B207
1400	M	32	C959
1401	F	32	B24		B24
1402	F	32	J984	J189	B206
1403	M	32	R99
1404	M	32	X49		B206
1405	M	32	I619		K746
1406	M	32	B238	A419	B203
1407	M	32	I678	T71	X700
1408	M	32	R99	R568	B200
1409	M	32	B209
1410	F	32	G409
1411	M	32	A419		I38
1412	M	32	K746		B209
1413	M	32	X959		X944
1414	M	32	Y349	S068	X950
1415	F	32	X68		X689
1416	M	32	Y349
1417	M	32	I639		I639
1418	M	32	K566		D374
1419	M	32	A86	A86	A86
1420	M	32	B209		B200
1421	M	32	Y349		V031
1422	M	32	I500		I516
1423	F	32	O159	R060	O95
1424	M	32	J459
1425	F	32	B209	A419	B209
1426	M	32	B209	J969	A169
1427	M	32	C959		C950
1428	F	32	R99	A419	G409
1429	F	32	C509	C780	C509
1430	F	32	R509
1431	M	32	A169	J969	B200
1432	M	32	R99	J80	B200
1433	M	32	M869
1434	F	32	C80
1435	M	32	R99	A419	Y628
1436	F	32	J189	B451	B205
1437	M	32	V892		V234
1438	M	32	R99	I219	I251
1439	M	32	A162		B207
1440	M	32	X689	T600	X689
1441	F	32	R99		Y423
1442	M	32	V234		V439
1443	M	33	N189	N189	E119
1444	F	33	C169
1445	F	33	A419
1446	M	33	B49	B451	B451
1447	M	33	B209	B200	B200
1448	M	33	A419	A169	A169
1449	F	33	A419
1450	M	33	I251	I509	I509
1451	M	33	J984
1452	M	33	J988	J189	B206
1453	M	33	Y349
1454	M	33	X599		V234
1455	F	33	A419	J989	J989
1456	M	33	A419	A410	L409
1457	M	33	Q249
1458	M	33	B99
1459	M	33	G39	B207	B207
1460	M	33	R99	F102	F102
1461	M	33	A419
1462	M	33	V892	S099	V299
1463	M	33	A169	A09	B200
1464	F	33	J984		A162
1465	M	33	K746	A419	K759
1466	M	33	I517	J81	J449
1467	F	33	G409		G409
1468	F	33	R99		C959
1469	M	33	A419	A419	K746
1470	M	33	R99		V239
1471	M	33	R99
1472	F	33	C509	J189	C509
1473	M	33	C779	K729	C859
1474	F	33	K750		B24
1475	M	33	R99		R960
1476	M	33	W749		V586
1477	F	33	V892		V284
1478	M	33	V892		V284
1479	M	33	R99		W739
1480	M	33	C229		C229
1481	F	33	Y349		V204
1482	M	33	V892	S063	V284
1483	F	33	B209	B451	B207
1484	M	33	R99	A419	B200
1485	M	33	A170	B589	B208
1486	M	33	J984		B24
1487	M	33	R99		B208
1488	M	33	Y299
1489	M	33	B24	A419	B24
1490	M	33	J189	G049	B200
1491	M	33	N19
1492	F	33	A419
1493	M	33	Y349		V031
1494	M	33	X749		W349
1495	F	33	B209	J969	B200
1496	M	33	R58
1497	F	33	B209		B24
1498	M	33	R509	B24	B24
1499	F	33	J984		B205
1500	F	33	C349		B24
1501	M	33	K920	R571	I850
1502	M	33	A279
1503	M	33	W749	T751	W709
1504	F	33	R99		B24
1505	M	33	E46		E40
1506	M	33	Y349	S062	W130
1507	F	33	A419	A182	B200
1508	M	33	V892		V284
1509	F	33	B209		B200
1510	F	33	X70	T71	X700
1511	M	33	B209
1512	M	33	Y20
1513	M	33	R99	E511	E511
1514	M	33	X70	T71	X700
1515	F	33	J189		J969
1516	M	33	F102
1517	M	33	R99		R99
1518	M	33	J90	A182	B200
1519	M	33	B49	A170	B200
1520	F	33	C779
1521	M	33	V892		V244
1522	F	33	A162	K922	B200
1523	F	33	R99	I200	I200
1524	M	33	J984		A162
1525	M	33	B99
1526	M	33	B209		B209
1527	F	33	R99		J189
1528	M	33	J189		B209
1529	M	33	R99	A279	G049
1530	F	33	J189
1531	M	33	B209	R402	B24
1532	M	33	R99		B24
1533	M	33	J189
1534	M	33	B349
1535	M	33	B209	J969	B200
1536	F	33	X70		Y009
1537	M	33	J984	B24	B209
1538	M	33	R55	A419	B209
1539	M	33	B209	R042	B200
1540	M	33	B49
1541	F	33	C80		C383
1542	M	33	B209		B24
1543	M	33	J189		J459
1544	M	33	A162		B200
1545	M	33	Y349	S029	Y089
1546	M	33	B24	A419	B209
1547	M	33	R99
1548	M	33	R99	C859	C859
1549	M	33	Y20		X999
1550	M	33	R99		F29
1551	F	33	R99	J988	J988
1552	M	33	C169
1553	M	33	A279		A279
1554	M	33	Q249		Q248
1555	F	33	V899
1556	F	33	B209	A170	B200
1557	M	34	W749
1558	M	34	R90	T71	X709
1559	F	34	G48
1560	F	34	X68	T603	X689
1561	M	34	R99	R060	B207
1562	M	34	J189	B207	B207
1563	M	34	B200
1564	M	34	R99	B200	B200
1565	M	34	A162	B200	B200
1566	M	34	V499	T149	V599
1567	F	34	R99
1568	M	34	B49	B207	B207
1569	M	34	A162		B200
1570	M	34	X599		V234
1571	F	34	C229		C229
1572	F	34	A419
1573	F	34	X68		X680
1574	M	34	R90
1575	F	34	R99
1576	M	34	Y349	S062	V286
1577	M	34	A169		B200
1578	M	34	W749	R090	W708
1579	M	34	E162
1580	M	34	Y349
1581	F	34	R99
1582	M	34	R99	I472	I472
1583	M	34	R99
1584	M	34	R99		X099
1585	M	34	B209		B24
1586	F	34	A419		C539
1587	M	34	B209	A199	B200
1588	M	34	J189		J988
1589	M	34	V296	S063	V225
1590	M	34	R99		R99
1591	F	34	R99
1592	F	34	V299		I519
1593	M	34	C959		C950
1594	M	34	R99		R960
1595	M	34	I619		V031
1596	M	34	J189		A09
1597	F	34	I749	J46	J459
1598	F	34	R99		B238
1599	M	34	C779	J81	C859
1600	M	34	B99
1601	M	34	V279		V274
1602	M	34	W879	I499	W879
1603	F	34	J984	A419	B206
1604	M	34	V892	S068	V224
1605	M	34	J189		B200
1606	M	34	R99	I461	I499
1607	M	34	B209	R568	B200
1608	F	34	B209
1609	F	34	B209
1610	M	34	Y349		I64
1611	M	34	J189	S068	V274
1612	M	34	B209	A162	B200
1613	M	34	W749		W708
1614	M	34	R509
1615	M	34	B238	A162	B200
1616	M	34	K759	B169	B169
1617	F	34	B209
1618	M	34	G39	B582	B208
1619	F	34	C509		C509
1620	M	34	R99
1621	M	34	Y349		V239
1622	M	34	B209
1623	M	34	w749		W748
1624	M	34	V239		V244
1625	M	34	V499	S272	V485
1626	M	34	R99		Y349
1627	F	34	C349
1628	F	34	C719		D432
1629	M	34	J189
1630	M	34	A419		K759
1631	M	34	A419	B206	B207
1632	F	34	C509	A419	C509
1633	M	34	R55	B24	B200
1634	F	34	N19	R092	N189
1635	M	34	J189
1636	M	34	X959
1637	F	34	Y259		X965
1638	F	34	C719		C719
1639	M	34	J189
1640	F	34	A319
1641	F	34	B209	B451	B201
1642	F	34	C260	A09	B209
1643	M	34	J189		B200
1644	M	34	X959		X944
1645	M	34	A419		B209
1646	M	34	J449	B205	B207
1647	F	34	C719
1648	M	34	A419
1649	M	34	D733		D733
1650	M	34	I609	I609	I609
1651	M	34	R99	A09	B207
1652	M	34	K759	N180	N189
1653	F	35	J189	J189	C859
1654	M	35	A419
1655	M	35	B209	B451	B451
1656	M	35	B24	A162	A162
1657	F	35	G39
1658	F	35	C959
1659	M	35	R99	I509	I519
1660	F	35	A419	T290	X049
1661	M	35	B209	B205	B205
1662	M	35	W749	T71	W818
1663	M	35	Y199
1664	F	35	B209
1665	F	35	J459	A169	B200
1666	M	35	C449		C402
1667	F	35	B209		B207
1668	F	35	Y349	S069	W149
1669	M	35	R99	F103	F102
1670	F	35	B209	I219	I219
1671	M	35	R99
1672	M	35	W179	I469	W876
1673	M	35	A199		A162
1674	M	35	R55	A199	B200
1675	F	35	C210	K566	C189
1676	M	35	A419	A419	G610
1677	F	35	C788	R630	C169
1678	M	35	R99	I619	I619
1679	F	35	X68		X689
1680	M	35	J984	A199	A182
1681	M	35	B99		K659
1682	M	35	R99	R571	B208
1683	M	35	I469	R571	A09
1684	F	35	I259	N178	N200
1685	M	35	Y349		W179
1686	M	35	R99		R960
1687	M	35	J189		V229
1688	M	35	R99	N179	I678
1689	F	35	G48	G039	B208
1690	M	35	J42		B909
1691	F	35	X599
1692	M	35	D569		D569
1693	M	35	B49		B205
1694	M	35	J189	R042	K703
1695	M	35	W749
1696	M	35	V899		V234
1697	M	35	V892	S129	V435
1698	M	35	X599		W135
1699	F	35	R99	G049	C719
1700	F	35	I619	S067	W200
1701	F	35	I619		I619
1702	F	35	B24	A419	B24
1703	M	35	A169	B451	B200
1704	M	35	A419		J181
1705	M	35	J984	A419	J181
1706	M	35	R99	B451	B207
1707	F	35	I518	I509	I050
1708	F	35	J189		B207
1709	M	35	J984		B207
1710	M	35	A419	B205	B205
1711	M	35	D649	B205	B205
1712	M	35	V892	S067	V234
1713	F	35	N19	N180	E112
1714	M	35	R99	S067	W194
1715	M	35	A169	C349	C349
1716	F	35	A419	I639	I639
1717	F	35	R99
1718	M	35	Y349	S062	V031
1719	F	35	X689	T603	X689
1720	M	35	I619		I619
1721	M	35	V201		V014
1722	M	35	Y349	S099	V535
1723	F	35	B209	A162	B200
1724	M	35	B49	A170	B200
1725	M	35	R509		E511
1726	M	35	B209		B24
1727	M	35	G48	G039	B201
1728	M	35	V892	S129	V234
1729	M	35	R99	K767	K767
1730	M	35	B209	A170	B200
1731	M	35	I850		K275
1732	F	35	B209		B20
1733	M	35	K759		N289
1734	F	35	R99
1735	M	35	K769	J159	J159
1736	M	35	Y20	T71	X709
1737	M	35	X70		X709
1738	M	35	B238		B500
1739	F	35	A162		A162
1740	M	35	G409		G409
1741	F	35	B99		B207
1742	F	35	C539		C539
1743	F	35	X68
1744	F	35	J189		I219
1745	M	35	I619		I613
1746	M	35	A419		B209
1747	M	35	A169		B206
1748	M	35	N19		K746
1749	M	35	I639	I639	I633
1750	M	35	R99		G060
1751	M	35	V229		V239
1752	M	35	C719		D432
1753	M	35	K922		A162
1754	M	35	W749
1755	F	35	X709		W769
1756	M	35	W149		W149
1757	F	35	R99	I500	Q909
1758	M	35	I517		I38
1759	F	35	A162		B206
1760	F	35	A419		B206
1761	M	35	A419	B451	B205
1762	M	35	A419		K703
1763	M	35	X44		B24
1764	M	35	X959	X95	X95
1765	M	35	Y349	R571	X999
1766	M	35	B24
1767	F	35	I519	G009	I099
1768	F	35	G409		I499
1769	F	36	Y349		V234
1770	F	36	A419
1771	M	36	Y349
1772	M	36	A162	A162	A162
1773	M	36	R99
1774	M	36	A419
1775	M	36	B49		B207
1776	F	36	B209		D432
1777	M	36	R99	R98	V499
1778	M	36	B209		B24
1779	F	36	K228	K922	K703
1780	M	36	A419		I619
1781	M	36	R99	R571	K631
1782	M	36	C80		C349
1783	M	36	B209	G039	B209
1784	M	36	J984	J81	B207
1785	M	36	J189
1786	M	36	V274
1787	F	36	C80		C509
1788	M	36	R99	R042	Y099
1789	M	36	A162		A162
1790	M	36	B209		A279
1791	M	36	A419	A419	K659
1792	M	36	Y249		X955
1793	F	36	X709
1794	M	36	C229	B451	B205
1795	M	36	Y349	D432	D432
1796	M	36	V299		V299
1797	M	36	R99	R571	F100
1798	M	36	V892		V235
1799	M	36	C349		C349
1800	M	36	K746		K746
1801	M	36	I639	B451	B207
1802	M	36	C229	K729	C220
1803	M	36	R99		R55
1804	F	36	X709
1805	F	36	Y349		V245
1806	M	36	W799	I214	I214
1807	M	36	Y209	T71	X709
1808	F	36	I619
1809	F	36	B24
1810	M	36	J168
1811	M	36	X68
1812	M	36	R99	I499	I499
1813	M	36	B209	R402	W179
1814	F	36	D696	D65	C169
1815	M	36	I499
1816	M	36	R99		J189
1817	M	36	X70
1818	M	36	J189
1819	M	36	K746	K746	K703
1820	M	36	I259		I469
1821	F	36	B209	B201	B207
1822	M	36	G60	G060	B220
1823	M	36	F100	F100	F100
1824	M	36	A419		K746
1825	M	36	R99	A419	A419
1826	F	36	J984	G938	N189
1827	F	36	J189	A419	J189
1828	F	36	V892
1829	M	36	B99		A419
1830	F	36	C80	N19	C539
1831	M	36	J984
1832	M	36	W849	T174	W449
1833	M	36	Y349	S068	V284
1834	M	36	W749	T751	W738
1835	M	36	B209
1836	F	36	V579
1837	M	36	A419		K759
1838	F	36	B209
1839	F	36	C349		C349
1840	M	36	A419		K274
1841	M	36	A419	J81	K703
1842	M	36	Y349		R99
1843	M	36	R99	T600	X680
1844	M	36	I251		I461
1845	M	36	G39		X487
1846	M	36	I219		I219
1847	F	36	C80		C539
1848	F	36	E59
1849	M	36	C80
1850	M	36	J984	A419	B209
1851	M	36	J984		B209
1852	M	36	C349	C349	B209
1853	M	36	X959	S019	X959
1854	M	36	X959	S069	X959
1855	F	36	B49	A419	B207
1856	M	36	B49		B200
1857	M	36	R99		I251
1858	M	36	B205	B370	B207
1859	M	36	V274	S018	V299
1860	M	36	V479	S199	V479
1861	M	36	K746
1862	M	36	X599		V239
1863	M	36	C80
1864	M	36	V892
1865	F	36	B209	B209	B209
1866	M	36	R104
1867	M	36	R99	I619	I619
1868	M	36	W879	I461	W870
1869	F	36	W749		V921
1870	M	36	I499
1871	F	37	I270
1872	M	37	J984	A162	F111
1873	M	37	A419
1874	M	37	R99	J961	J961
1875	M	37	B209
1876	M	37	C959	C969	C969
1877	M	37	B209
1878	M	37	I619	I619	I619
1879	F	37	B209
1880	F	37	R08	I500	I500
1881	M	37	B24	A162	A162
1882	M	37	R99	J969	C349
1883	F	37	C509		C509
1884	M	37	W749		W749
1885	F	37	I499		J189
1886	M	37	Y349		V234
1887	M	37	Y99		Y009
1888	M	37	Y349		V234
1889	M	37	X209		X209
1890	M	37	A419		A09
1891	M	37	A419
1892	F	37	A419	A419	K350
1893	M	37	X999		Y349
1894	M	37	L89	A419	V499
1895	F	37	E86
1896	F	37	D696	A419	B209
1897	F	37	I259	E870	E149
1898	F	37	B49	B377	B204
1899	M	37	V892		V786
1900	M	37	X599		V299
1901	M	37	R99
1902	F	37	B209	B451	B207
1903	M	37	R99		V234
1904	M	37	R99	I499	I499
1905	M	37	B209	B451	B207
1906	M	37	R99
1907	M	37	A419		K703
1908	M	37	B209		B205
1909	M	37	R99	G419	G409
1910	M	37	V892		V284
1911	F	37	C349	A199	B207
1912	M	37	R99	S063	V284
1913	M	37	A419	N179	A279
1914	M	37	R99	A419	E119
1915	M	37	R99		B200
1916	M	37	A162	A199	B200
1917	M	37	C959		C950
1918	F	37	N179	B24	B205
1919	M	37	R99	B24	B24
1920	F	37	R99		C220
1921	M	37	J189	A419	D464
1922	F	37	E149	A419	E149
1923	M	37	B209
1924	M	37	V299	S068	V274
1925	M	37	C349	I871	C349
1926	M	37	G839	T179	V299
1927	F	37	C240
1928	F	37	Y289		X990
1929	M	37	A419		B205
1930	M	37	K297		A162
1931	M	37	B209	B205	B205
1932	M	37	A419	A419	K255
1933	F	37	B209	B200	B200
1934	M	37	X70	T71	X700
1935	M	37	R55		V586
1936	M	37	K922	K922	K703
1937	F	37	B24	B208	B208
1938	F	37	A419	B451	B205
1939	M	37	K769	K922	K703
1940	F	37	C539		C539
1941	M	37	X70	T71	X700
1942	M	37	W749	T751	W749
1943	F	37	C509		C509
1944	M	37	C229		C229
1945	M	37	V91		V234
1946	F	37	B209
1947	F	37	B99
1948	M	37	J189		B500
1949	M	37	V499
1950	M	37	I619
1951	F	37	G39	G039	G039
1952	M	37	Y349		V445
1953	F	37	J984		J459
1954	M	37	B49		B207
1955	F	37	C959		C959
1956	M	37	J189		B200
1957	F	37	G09		G039
1958	M	37	A419	B451	B207
1959	M	37	X959		X959
1960	M	37	V299		V284
1961	M	37	B24		B209
1962	M	37	Y349	S399	W148
1963	M	37	W749		W748
1964	F	37	C959	C770	C762
1965	F	37	J90		W199
1966	M	37	B209		V499
1967	M	37	I609		I619
1968	M	37	Y349		V224
1969	M	37	C349	C780	C61
1970	M	37	Y349		V225
1971	F	37	Y249		X950
1972	M	37	Y349	S061	Y009
1973	M	37	C229		C229
1974	M	37	R99	E15	I619
1975	F	37	A419		L024
1976	M	37	R99		J459
1977	M	37	Y299
1978	M	37	B54	J969	B54
1979	F	37	D649		D569
1980	M	37	A169		B209
1981	M	37	A162	J969	B209
1982	M	37	J189
1983	M	37	Y249		X959
1984	M	37	W749		V585
1985	M	37	A169		A162
1986	M	37	A419	B209	B209
1987	M	37	A419		A279
1988	F	37	G409		G419
1989	F	37	C229	K830	C221
1990	F	37	D619
1991	F	37	X70		X709
1992	M	37	R99	I500	I629
1993	M	37	A419	A419	B209
1994	M	37	I619		X739
1995	F	37	B209	J189	A162
1996	M	37	W749
1997	F	37	R509
[truncated: 9,987 more rows]
